# Supplementary material for: GWAS and ExWAS of blood mitochondrial DNA copy number identifies 71 loci and highlights a potential causal role in dementia
Source: eLife. 2022 Jan 13;11:e70382. doi: 10.7554/eLife.70382 (PMC8865845; doi:10.7554/eLife.70382)
Supplement: Figure 3—source data 1. — Variants with the highest fine-mapping posterior probability are labeled by their genomic coordinates (GRCh37). Pairwise correlation between the lead variant and proximal variants were color-coded based on the 1000 Genomes Europeans reference panel. [file elife-70382-fig3-data1.zip]

Archive with 85 entries (84 files):
- LOCUS_ZOOM/
- LOCUS_ZOOM/locuszoom.region1.svg
- LOCUS_ZOOM/locuszoom.region10.svg
- LOCUS_ZOOM/locuszoom.region11.svg
- LOCUS_ZOOM/locuszoom.region12.svg
- LOCUS_ZOOM/locuszoom.region13.svg
- LOCUS_ZOOM/locuszoom.region14.svg
- LOCUS_ZOOM/locuszoom.region15.svg
- LOCUS_ZOOM/locuszoom.region16.svg
- LOCUS_ZOOM/locuszoom.region17.svg
- LOCUS_ZOOM/locuszoom.region18.svg
- LOCUS_ZOOM/locuszoom.region19.svg
- LOCUS_ZOOM/locuszoom.region2.svg
- LOCUS_ZOOM/locuszoom.region20.svg
- LOCUS_ZOOM/locuszoom.region21.svg
- LOCUS_ZOOM/locuszoom.region22.svg
- LOCUS_ZOOM/locuszoom.region23.svg
- LOCUS_ZOOM/locuszoom.region24.svg
- LOCUS_ZOOM/locuszoom.region25.svg
- LOCUS_ZOOM/locuszoom.region26.svg
- LOCUS_ZOOM/locuszoom.region27.svg
- LOCUS_ZOOM/locuszoom.region28.svg
- LOCUS_ZOOM/locuszoom.region29.svg
- LOCUS_ZOOM/locuszoom.region3.svg
- LOCUS_ZOOM/locuszoom.region30.svg
- LOCUS_ZOOM/locuszoom.region31.svg
- LOCUS_ZOOM/locuszoom.region32.svg
- LOCUS_ZOOM/locuszoom.region33.svg
- LOCUS_ZOOM/locuszoom.region34.svg
- LOCUS_ZOOM/locuszoom.region35.svg
- LOCUS_ZOOM/locuszoom.region36.svg
- LOCUS_ZOOM/locuszoom.region37.svg
- LOCUS_ZOOM/locuszoom.region37A.svg
- LOCUS_ZOOM/locuszoom.region37B.svg
- LOCUS_ZOOM/locuszoom.region38.svg
- LOCUS_ZOOM/locuszoom.region39A.svg
- LOCUS_ZOOM/locuszoom.region39B.svg
- LOCUS_ZOOM/locuszoom.region4.svg
- LOCUS_ZOOM/locuszoom.region40.svg
- LOCUS_ZOOM/locuszoom.region41.svg
- LOCUS_ZOOM/locuszoom.region42.svg
- LOCUS_ZOOM/locuszoom.region43.svg
- LOCUS_ZOOM/locuszoom.region44.svg
- LOCUS_ZOOM/locuszoom.region45.svg
- LOCUS_ZOOM/locuszoom.region46.svg
- LOCUS_ZOOM/locuszoom.region47.svg
- LOCUS_ZOOM/locuszoom.region48.svg
- LOCUS_ZOOM/locuszoom.region49.svg
- LOCUS_ZOOM/locuszoom.region5.svg
- LOCUS_ZOOM/locuszoom.region50.svg
- LOCUS_ZOOM/locuszoom.region51.svg
- LOCUS_ZOOM/locuszoom.region52.svg
- LOCUS_ZOOM/locuszoom.region53.svg
- LOCUS_ZOOM/locuszoom.region54.svg
- LOCUS_ZOOM/locuszoom.region55.svg
- LOCUS_ZOOM/locuszoom.region56.svg
- LOCUS_ZOOM/locuszoom.region57.svg
- LOCUS_ZOOM/locuszoom.region58.svg
- LOCUS_ZOOM/locuszoom.region59.svg
- LOCUS_ZOOM/locuszoom.region60.svg
- LOCUS_ZOOM/locuszoom.region61.svg
- LOCUS_ZOOM/locuszoom.region61A.svg
- LOCUS_ZOOM/locuszoom.region61B.svg
- LOCUS_ZOOM/locuszoom.region61C.svg
- LOCUS_ZOOM/locuszoom.region62.svg
- LOCUS_ZOOM/locuszoom.region63.svg
- LOCUS_ZOOM/locuszoom.region64.svg
- LOCUS_ZOOM/locuszoom.region65A.svg
- LOCUS_ZOOM/locuszoom.region65B.svg
- LOCUS_ZOOM/locuszoom.region65C.svg
- LOCUS_ZOOM/locuszoom.region66A.svg
- LOCUS_ZOOM/locuszoom.region66B.svg
- LOCUS_ZOOM/locuszoom.region67.svg
- LOCUS_ZOOM/locuszoom.region68.svg
- LOCUS_ZOOM/locuszoom.region69.svg
- LOCUS_ZOOM/locuszoom.region6A.svg
- LOCUS_ZOOM/locuszoom.region6B.svg
- LOCUS_ZOOM/locuszoom.region7.svg
- LOCUS_ZOOM/locuszoom.region70.svg
- LOCUS_ZOOM/locuszoom.region71.svg
- LOCUS_ZOOM/locuszoom.region72.svg
- LOCUS_ZOOM/locuszoom.region8.svg
- LOCUS_ZOOM/locuszoom.region9A.svg
- LOCUS_ZOOM/locuszoom.region9B.svg
- LOCUS_ZOOM/locuszoom.region9C.svg
