# Supplementary material for: GWAS and ExWAS of blood mitochondrial DNA copy number identifies 71 loci and highlights a potential causal role in dementia
Source: eLife. 2022 Jan 13;11:e70382. doi: 10.7554/eLife.70382 (PMC8865845; doi:10.7554/eLife.70382)
Supplement: Supplementary file 1. — Table 1. Characteristics of top 10 autosomal probes whose background-corrected L2R values remain correlated with median MT L2R. Table 2. Characteristics of top 10 autosomal probes whose background-corrected L2R values remain associated with gender. [file elife-70382-supp1.xlsx]

## Sheet: S1. Table 1
Autosomal Probe ID	Genomic Coordinates	Auto vs. Mito L2R Correlation Coefficient (r)	Comment
rs68130461	17:22024892	-0.2	HSA_NumtS_508_b2
Affx-80229644	6:43484921	-0.11	HSA_NumtS_239_b1 (+25 Kb)
rs35201453	14:22783111	-0.09	NA
rs41267813	6:160998199	-0.08	HSA_NumtS_261_b1 (-742 Kb)
rs117507044	13:19958310	-0.08	NA
rs113200742	6:25272561	-0.08	HSA_NumtS_236_b1 (-324 Kb)
rs201397731	1:161168270	0.08	NDUFS2 Coding Variant (gene causes Mitochondrial Complex I Deficiency)
rs138167117	17:65739626	0.08	NA
rs138656762	19:36330320	0.08	NPHS1 pathogenic variant (causes Finnish Nephrotic syndrome, characterized by mitochondrial dysfunction in kidneys)
rs117116233	19:8535980	-0.08	HNRNPM intronic variant (putative regulator of mitochondrial processes)

## Sheet: S1. Table 2
Autosomal Probe ID	Genomic Coordinates	Auto vs. Male Gender Correlation Coefficient (r)	Flank (30 bp)	Chromosome	Sequence Similarity (E-Value)
Affx-89012246	7:141336763	0.67	Right	Y	97% (9x10-6)
rs138167117	17:65739626	-0.6	Left	X	100% (3x10-8)
rs147585440	18:47310224	-0.6	Left	X	100% (3x10-8)
Affx-80264600	21:38555134	-0.59	Left	X	100% (3x10-8)
Affx-80229637	6:43470088	-0.59	Left	X	100% (3x10-8)
rs56275071	10:88822514	-0.57	Left	X	97% (9x10-6)
rs117507044	13:19958310	0.57	Left	Y	100% (3x10-8)
Affx-89008518	7:140501303	-0.57	Left	X	100% (3x10-8)
Affx-80224967	4:84380892	-0.57	Right	X	100% (3x10-8)
Affx-89005068	7:140501288	-0.55	Left	X	100% (9x10-6)
