# Supplementary material for: GWAS and ExWAS of blood mitochondrial DNA copy number identifies 71 loci and highlights a potential causal role in dementia
Source: eLife. 2022 Jan 13;11:e70382. doi: 10.7554/eLife.70382 (PMC8865845; doi:10.7554/eLife.70382)
Supplement: Supplementary file 2. [file elife-70382-supp2.xlsx]

## Sheet: S2. Table 1
Variant Coordinates						GWAS Meta-analysis Results								NUMT Sensitivity Analysis Results					Gene-based Annotations								Allele Frequency						Clinical Annotations					Other Annotations
locus number	rsid	chr	pos	ref	alt	beta	se	pvalue	Direction	HetISq	HetChiSq	HetDf	HetPVal	pvalue_NUMT474	pvalue_NUMT228	pvalue_MT_GENOME_1ST_THIRD	pvalue_MT_GENOME_2ND_THIRD	pvalue_MT_GENOME_3RD_THIRD	Func.refGene	Gene.refGene	GeneDetail.refGene	ExonicFunc.refGene	AAChange.refGene	Interpro_domain	mtDNA Depletion Gene	Human MitoCarta3 Gene	1000g2015aug_all	1000g2015aug_afr	1000g2015aug_amr	1000g2015aug_sas	1000g2015aug_eas	1000g2015aug_eur	CLNALLELEID	CLNDN	CLNDISDB	CLNREVSTAT	CLNSIG	CADD_phred	GTEx_V8_gene	GTEx_V8_tissue	Novel compared to Hagg et al. (2021)	Novel compared to Longchamps et al. (2021)
1	rs2977608	1	768253	A	C	0.0236	0.0025	2.581e-21	-+-	33.5	3.008	2	0.2222	5.662e-12	4.749e-40	3.069e-27	8.919e-41	0.6588	ncRNA_intronic	LINC01128	NA	NA	NA	NA	No	No	0.489417	0.1188	0.7161	0.5266	0.495	0.7783	NA	NA	NA	NA	NA	NA	NA	NA	No	No
2	rs1569419	1	2996602	T	C	0.0189	0.0025	6.87e-14	---	0	1.025	2	0.5991	4.958e-14	3.1e-14	3.082e-13	7.923e-10	5.039e-11	intronic	PRDM16	NA	NA	NA	NA	No	No	0.762979	0.6694	0.8329	0.6984	0.9077	0.7555	NA	NA	NA	NA	NA	NA	NA	NA	No	No
3	rs3766744	1	12043717	G	A	-0.0179	0.0021	2.908e-17	---	0	0.389	2	0.8234	1.167e-17	2.479e-16	1.207e-15	3.324e-11	2.235e-15	intronic	MFN2	NA	NA	NA	NA	No	Yes	0.564696	0.615	0.4438	0.6063	0.6339	0.4722	NA	NA	NA	NA	NA	NA	NA	NA	No	No
4	rs139898146	1	25600747	C	A	0.0468	0.0021	1.96e-106	+++	46.6	3.748	2	0.1535	9.15e-111	4.297e-86	2.958e-88	4.473e-46	7.8e-118	intronic	RHD;RSRP1	NA	NA	NA	NA	No	No	0.00119808	NA	0.0072	0.001	NA	NA	NA	NA	NA	NA	NA	NA	NA	NA	No	No
5	rs2274319	1	156450873	T	C	-0.0139	0.0022	4.087e-10	+++	0	0.256	2	0.8799	1.082e-09	2.943e-10	2.239e-10	7.959e-05	2.075e-08	intronic	MEF2D	NA	NA	NA	NA	No	No	0.651757	0.5265	0.6138	0.7168	0.756	0.675	NA	NA	NA	NA	NA	NA	NA	NA	Yes	No
6	rs2038480	1	171939641	A	T	0.0162	0.0027	1.389e-09	--+	52.1	4.176	2	0.1239	7.705e-09	2.33e-09	2.086e-08	6.77e-07	1.5e-05	intronic	DNM3	NA	NA	NA	NA	No	No	0.793131	0.7821	0.8127	0.8057	0.7431	0.832	NA	NA	NA	NA	NA	NA	NA	NA	Yes	No
6	rs143989240	1	172381181	T	TTG	0.0127	0.0023	2.614e-08	---	56.3	4.576	2	0.1015	4.161e-08	2.769e-08	9.491e-09	4.818e-05	5.487e-06	UTR3	DNM3	NM_015569:c.*4200T>TTG;NM_001136127:c.*4200T>TTG;NM_001350204:c.*4200T>TTG	NA	NA	NA	No	No	0.297724	0.1823	0.3228	0.3671	0.3522	0.3101	NA	NA	NA	NA	NA	NA	NA	NA	Yes	No
7	rs10749636	1	248020448	G	A	0.0155	0.0025	5.434e-10	+++	0	0.772	2	0.6798	4.771e-10	5.593e-10	3.511e-09	2.662e-06	1.546e-09	upstream	TRIM58	dist=41	NA	NA	NA	No	No	0.654752	0.3381	0.7133	0.8006	0.7738	0.7694	NA	NA	NA	NA	NA	NA	NA	NA	Yes	No
8	rs116640044	2	68694364	C	T	-0.0691	0.0124	2.275e-08	---	0	1.516	2	0.4687	3.501e-08	6.564e-09	3.819e-09	0.0004019	1.627e-06	UTR5	FBXO48	NM_001024680:c.-2087G>A	NA	NA	NA	No	No	0.00359425	0.0008	0.0029	0.0061	NA	0.0089	NA	NA	NA	NA	NA	NA	NA	NA	Yes	No
9	rs1653261	2	74158044	T	C	-0.0246	0.0022	3.556e-28	+++	0	1.474	2	0.4785	3.411e-28	1.831e-27	4.508e-27	2.424e-16	1.686e-24	intronic	DGUOK	NA	NA	NA	NA	Yes	Yes	0.495607	0.3094	0.5591	0.5644	0.4921	0.6332	NA	NA	NA	NA	NA	NA	NA	NA	No	No
9	rs62641680	2	74166053	G	A	-0.0903	0.0063	4.634e-47	---	15.2	2.359	2	0.3075	1.441e-46	1.101e-46	8.378e-45	1.021e-27	3.27e-37	exonic	DGUOK	NA	synonymous SNV	DGUOK:NM_001318859:exon2:c.G159A:p.T53T,DGUOK:NM_080916:exon2:c.G159A:p.T53T,DGUOK:NM_080918:exon2:c.G159A:p.T53T	NA	Yes	Yes	0.00698882	0.0008	0.0029	0.0061	0.001	0.0249	140783	Mitochondrial_DNA_depletion_syndrome|not_specified|not_provided	MedGen:C0342782,Orphanet:ORPHA35698|MedGen:CN169374|MedGen:CN517202	criteria_provided,_multiple_submitters,_no_conflicts	Benign/Likely_benign	NA	NA	NA	Yes	No
9	rs74874677	2	74177777	A	G	-0.0819	0.0071	3.617e-31	+++	0	0.781	2	0.6767	4.019e-31	2.914e-30	3.474e-30	1.101e-20	9.377e-24	exonic	DGUOK	NA	nonsynonymous SNV	DGUOK:NM_001318860:exon3:c.A218G:p.Q73R,DGUOK:NM_001318863:exon3:c.A200G:p.Q67R,DGUOK:NM_001318861:exon4:c.A218G:p.Q73R,DGUOK:NM_001318862:exon4:c.A200G:p.Q67R,DGUOK:NM_080916:exon4:c.A509G:p.Q170R	Deoxynucleoside_kinase_domain	Yes	Yes	0.0091853	NA	0.0144	0.0061	NA	0.0298	140785	Progressive_external_ophthalmoplegia_with_mitochondrial_DNA_deletions,_autosomal_recessive_4|not_specified|not_provided	MedGen:C4310733,OMIM:617070|MedGen:CN169374|MedGen:CN517202	criteria_provided,_multiple_submitters,_no_conflicts	Benign	26.3	DGUOK	Esophagus_Mucosa	Yes	No
10	rs12052715	2	160677375	C	G	-0.0133	0.0024	1.72e-08	+-+	73.6	7.567	2	0.02274	2.757e-08	1.621e-08	8.665e-08	6.175e-06	1.655e-07	intronic	LY75;LY75-CD302	NA	NA	NA	NA	No	No	0.715256	0.6528	0.7824	0.5859	0.8978	0.6938	NA	NA	NA	NA	NA	NA	NA	NA	Yes	No
11	rs78909033	2	241510903	G	A	-0.021	0.0031	1.003e-11	---	0	1.708	2	0.4258	8.549e-12	1.198e-11	3.05e-12	1.828e-06	4.014e-08	intronic	RNPEPL1	NA	NA	NA	NA	No	No	0.0589058	0.0295	0.0706	0.0532	0.0308	0.1233	NA	NA	NA	NA	NA	NA	NA	NA	Yes	Yes
12	rs13084580	3	39188182	C	T	0.0244	0.0033	2.189e-13	+++	0	0.065	2	0.9682	3.318e-13	5.384e-14	3.624e-12	9.066e-11	8.221e-10	exonic	CSRNP1	NA	nonsynonymous SNV	CSRNP1:NM_001320559:exon2:c.G52A:p.G18S	NA	No	No	0.117013	0.1286	0.1686	0.0798	0.1181	0.1014	NA	NA	NA	NA	NA	NA	NA	NA	No	No
13	rs6792510	3	48723302	G	C	-0.0126	0.0022	1.442e-08	---	0	1.496	2	0.4732	9.995e-09	2.425e-08	1.327e-08	2.919e-05	7.429e-07	UTR5	NCKIPSD	NM_184231:c.-62C>G;NM_016453:c.-62C>G	NA	NA	NA	No	No	0.754992	0.5719	0.7507	0.9151	0.9504	0.6471	NA	NA	NA	NA	NA	NA	NA	NA	Yes	No
14	rs1354034	3	56849749	T	C	-0.0268	0.0022	2.049e-35	+++	0	0.893	2	0.6397	1.196e-35	7.464e-37	3.317e-37	3.395e-18	3.966e-24	intronic	ARHGEF3	NA	NA	NA	NA	No	No	0.444089	0.205	0.4366	0.4796	0.5734	0.5994	NA	NA	NA	NA	NA	NA	NA	NA	Yes	No
15	rs34778241	3	71771215	T	TG	0.014	0.0023	2.021e-09	---	0	0.049	2	0.9757	3.016e-09	2.652e-09	7.067e-09	3.933e-06	1.437e-07	intronic	EIF4E3	NA	NA	NA	NA	No	No	0.614617	0.649	0.4971	0.6022	0.6587	0.6183	NA	NA	NA	NA	NA	NA	NA	NA	Yes	Yes
16	rs13088724	3	179152841	G	A	0.0175	0.0026	7.7e-12	+-+	68	6.259	2	0.04373	1.277e-11	1.083e-10	8.749e-10	7.403e-09	9.969e-11	intronic	GNB4	NA	NA	NA	NA	No	No	0.138578	0.056	0.2017	0.1452	0.0774	0.2584	NA	NA	NA	NA	NA	NA	NA	NA	Yes	Yes
17	rs4698839	4	102801941	C	T	0.0124	0.0022	9.467e-09	+++	0	1.176	2	0.5554	5.907e-09	3.932e-08	5.516e-08	2.869e-05	9.501e-09	intronic	BANK1	NA	NA	NA	NA	No	No	0.445088	0.7292	0.2723	0.3487	0.3492	0.3807	NA	NA	NA	NA	NA	NA	NA	NA	Yes	No
18	rs7705526	5	1285974	C	A	0.0178	0.0023	6.457e-15	+++	0	0.276	2	0.8712	1.138e-14	2.565e-15	5.607e-15	3.163e-11	7.48e-10	intronic	TERT	NA	NA	NA	NA	No	No	0.321486	0.1672	0.3069	0.4509	0.3929	0.337	520975	not_provided	MedGen:CN517202	criteria_provided,_single_submitter	Benign	NA	NA	NA	No	No
19	rs36009521	5	72046100	T	TA	0.0181	0.0031	6.273e-09	---	31.5	2.919	2	0.2324	7.473e-09	3.14e-09	1.751e-08	1.597e-07	8.955e-07	intergenic	LINC02056;TNPO1	dist=89604;dist=66318	NA	NA	NA	No	No	0.242812	0.4228	0.1729	0.2566	0.1458	0.1382	NA	NA	NA	NA	NA	NA	NA	NA	Yes	Yes
20	rs114694170	5	88180196	T	C	0.0331	0.0045	3.041e-13	---	0	0.261	2	0.8778	5.817e-14	2.197e-12	1.351e-11	2.623e-10	5.191e-11	ncRNA_intronic	MEF2C-AS1	NA	NA	NA	NA	No	No	0.0159744	0.0038	0.0187	0.0072	0.001	0.0537	NA	NA	NA	NA	NA	NA	NA	NA	No	No
21	rs212930	6	25535636	A	G	0.0149	0.0025	3.184e-09	---	0	0.851	2	0.6535	4.164e-09	3.936e-09	3.42e-09	8.213e-06	4.319e-06	intronic	CARMIL1	NA	NA	NA	NA	No	No	0.861621	0.8949	0.7997	0.865	0.9425	0.7763	NA	NA	NA	NA	NA	NA	NA	NA	Yes	No
22	rs2844509	6	31510924	A	G	0.014	0.0025	2.606e-08	-+-	70.3	6.74	2	0.03439	2.012e-08	6.12e-09	1.421e-08	7.446e-06	1.553e-05	ncRNA_intronic	ATP6V1G2-DDX39B	NA	NA	NA	NA	No	No	0.242812	0.2103	0.3631	0.2464	0.1716	0.2704	NA	NA	NA	NA	NA	NA	NA	NA	Yes	No
23	rs35372932	6	32564985	C	T	-0.0251	0.0043	4.118e-09	---	0	0.937	2	0.6261	1.54e-09	4.914e-08	1.134e-07	1.741e-05	1.159e-09	intergenic	HLA-DRB1;HLA-DQA1	dist=7372;dist=40198	NA	NA	NA	No	No	0.170327	0.1672	0.0519	0.1933	0.3254	0.0785	NA	NA	NA	NA	NA	NA	NA	NA	Yes	Yes
24	rs5745582	6	33546498	C	T	0.021	0.0028	3.455e-14	+++	0	0.471	2	0.7901	3.19e-14	2.134e-13	8.256e-13	7.532e-11	7.593e-11	intronic	BAK1	NA	NA	NA	NA	No	Yes	0.278954	0.3313	0.281	0.3016	0.2411	0.2247	NA	NA	NA	NA	NA	NA	NA	NA	No	No
25	rs4895441	6	135426573	A	G	0.0177	0.0024	8.309e-14	---	50.8	4.067	2	0.1309	1.676e-13	1.031e-13	1.767e-12	1.137e-10	6.587e-10	intergenic	HBS1L;MYB	dist=50613;dist=75873	NA	NA	NA	No	No	0.175319	0.0802	0.1844	0.1043	0.2649	0.2734	136620	Fetal_hemoglobin_quantitative_trait_locus_2	MedGen:C1840598,OMIM:142470	no_assertion_criteria_provided	Likely_pathogenic	NA	NA	NA	No	No
26	rs2304693	7	45148667	G	A	0.0181	0.0028	5.108e-11	+++	28.4	2.795	2	0.2472	5.952e-11	4.773e-11	6.119e-11	2.205e-06	9.258e-09	exonic	TBRG4	NA	nonsynonymous SNV	TBRG4:NM_001261834:exon2:c.C203T:p.P68L,TBRG4:NM_004749:exon2:c.C170T:p.P57L,TBRG4:NM_030900:exon2:c.C170T:p.P57L,TBRG4:NM_199122:exon2:c.C170T:p.P57L	.	No	Yes	0.126398	0.0083	0.2205	0.1319	0.1766	0.161	NA	NA	NA	NA	NA	0.04	0	Cells_EBV-transformed_lymphocytes;Testis;Colon_Transverse;Adrenal_Gland;Spleen;Brain_Hypothalamus;Cells_Cultured_fibroblasts;Brain_Cortex;Brain_Putamen_basal_ganglia;Esophagus_Mucosa;Artery_Tibial;Muscle_Skeletal;Thyroid;Adipose_Subcutaneous;Prostate;Nerve_Tibial;Small_Intestine_Terminal_Ileum;Brain_Caudate_basal_ganglia;Whole_Blood;Lung	Yes	No
27	rs11764390	7	80216205	G	A	-0.0122	0.0022	1.546e-08	--+	49.3	3.941	2	0.1394	1.551e-08	4.148e-08	1.305e-07	3.541e-06	2.415e-06	intergenic	GNAT3;CD36	dist=74825;dist=15318	NA	NA	NA	No	No	0.558307	0.5605	0.4726	0.7239	0.5575	0.4543	NA	NA	NA	NA	NA	NA	NA	NA	Yes	No
28	rs445	7	92408370	C	T	0.0207	0.0036	8.85e-09	+++	0	1.162	2	0.5592	5.098e-09	2.965e-08	3.608e-08	1.21e-05	5.403e-07	intronic	CDK6	NA	NA	NA	NA	No	No	0.184305	0.1838	0.1499	0.0982	0.3621	0.1143	NA	NA	NA	NA	NA	NA	NA	NA	Yes	No
29	rs342293	7	106372219	C	G	0.0283	0.0021	1.049e-40	---	0	0.045	2	0.9779	1.042e-40	9.242e-41	2.608e-38	1.303e-24	5.818e-30	intergenic	CCDC71L;PIK3CG	dist=70615;dist=133508	NA	NA	NA	No	No	0.36222	0.3631	0.3732	0.4039	0.2381	0.4374	NA	NA	NA	NA	NA	NA	NA	NA	No	No
30	rs6972244	7	114716286	G	A	0.0355	0.0034	2.771e-25	+++	0	0.062	2	0.9694	2.64e-22	6.953e-44	1.04e-67	3.345e-05	0.4159	intergenic	MDFIC;LINC01393	dist=56316;dist=2726	NA	NA	NA	No	No	0.08127	0.0393	0.0461	0.18	0.0645	0.0815	NA	NA	NA	NA	NA	NA	NA	NA	No	No
31	rs6959832	7	135289854	G	A	-0.021	0.0021	2.099e-23	---	33.1	2.991	2	0.2241	4.584e-23	1.56e-24	4.092e-23	1.028e-15	5.638e-16	intronic	NUP205	NA	NA	NA	NA	No	No	0.414936	0.4312	0.3631	0.4898	0.2579	0.5139	NA	NA	NA	NA	NA	NA	NA	NA	No	No
32	rs4284061	8	6878257	T	A	-0.0186	0.0022	2.966e-17	---	0	1.272	2	0.5294	5.163e-17	7.599e-17	3.657e-15	4.031e-15	3.448e-12	intergenic	DEFA3;DEFA11P	dist=2438;dist=7866	NA	NA	NA	No	No	0.566294	0.7088	0.513	0.545	0.5456	0.4573	NA	NA	NA	NA	NA	NA	NA	NA	Yes	No
33	rs4841132	8	9183596	A	G	-0.0212	0.0037	7.456e-09	+++	0	0.386	2	0.8245	7.084e-09	1.357e-08	5.086e-10	1.981e-05	4.015e-05	ncRNA_exonic	LOC157273	NA	NA	NA	NA	No	No	0.906749	0.8843	0.8012	0.908	0.9881	0.9264	NA	NA	NA	NA	NA	NA	NA	NA	No	No
34	rs2322718	8	27257787	T	G	0.0136	0.0021	1.531e-10	---	0	0.558	2	0.7564	1.353e-10	1.345e-09	2.063e-09	6.874e-06	3.408e-08	intronic	PTK2B	NA	NA	NA	NA	No	No	0.346046	0.292	0.389	0.3517	0.2748	0.4533	NA	NA	NA	NA	NA	NA	NA	NA	Yes	Yes
35	rs385893	9	4763176	T	C	0.0153	0.0021	5.958e-13	---	0	0.829	2	0.6608	4.001e-13	6.334e-12	8.679e-12	7.334e-08	4.126e-11	intergenic	AK3;RCL1	dist=21133;dist=29658	NA	NA	NA	No	Yes (AK3)	0.484225	0.2481	0.4251	0.5286	0.7827	0.493	NA	NA	NA	NA	NA	NA	NA	NA	Yes	No
36	rs8176645	9	136149098	T	A	-0.0145	0.0026	3.064e-08	---	0	0.985	2	0.6111	2.326e-08	1.147e-07	5.902e-07	1.714e-07	3.424e-07	intronic	ABO	NA	NA	NA	NA	No	No	0.379792	0.4259	0.2363	0.4008	0.381	0.3966	NA	NA	NA	NA	NA	NA	NA	NA	Yes	Yes
37	rs12247015	10	60145079	A	G	0.0337	0.0021	1.276e-55	---	0	0.538	2	0.7641	9.227e-56	2.829e-54	1.537e-49	5.71e-40	1.077e-41	UTR5	TFAM	NM_001270782:c.-229A>G	NA	NA	NA	Yes	Yes	0.445288	0.8192	0.3761	0.2853	0.1786	0.4245	656003	not_provided	MedGen:CN517202	criteria_provided,_single_submitter	Benign	NA	NA	NA	No	No
37	rs4397793	10	60145597	G	C	0.0257	0.0022	7.375e-33	+++	0	0.364	2	0.8337	3.361e-33	1.944e-31	4.641e-28	3.249e-25	2.327e-25	intronic	TFAM	NA	NA	NA	NA	Yes	Yes	0.516374	0.7708	0.428	0.3814	0.4722	0.4185	664961	not_provided	MedGen:CN517202	criteria_provided,_single_submitter	Benign	NA	NA	NA	No	No
38	rs7896518	10	65104500	A	G	-0.0456	0.0022	9.53e-99	+++	0	1.507	2	0.4708	4.2e-97	1.77e-95	6.82e-91	6.335e-63	8.29e-74	intronic	JMJD1C	NA	NA	NA	NA	No	No	0.36881	0.2806	0.2997	0.502	0.3363	0.4354	NA	NA	NA	NA	NA	NA	NA	NA	No	No
39	rs57066921	10	102752345	T	G	-0.1081	0.0081	8.984e-41	+++	0	0.923	2	0.6303	9.906e-40	3.755e-40	3.941e-36	6.733e-29	2.314e-29	intronic	TWNK	NA	NA	NA	NA	Yes	Yes	0.0453275	0.1399	0.0303	0.002	NA	0.0189	NA	NA	NA	NA	NA	NA	NA	NA	Yes	No
39	rs750866	10	102761458	A	G	-0.0254	0.0026	1.269e-22	+++	0	0.124	2	0.9398	1.397e-22	2.851e-21	4.64e-22	1.336e-13	5.522e-18	intronic	LZTS2	NA	NA	NA	NA	No	No	0.355232	0.4017	0.2896	0.3323	0.5327	0.1839	NA	NA	NA	NA	NA	NA	NA	NA	No	No
40	rs34076958	10	104348848	T	TTG	0.0177	0.0022	2.402e-15	---	0	0.921	2	0.6309	5.835e-15	3.208e-15	1.483e-13	4.08e-10	1.826e-14	intronic	SUFU	NA	NA	NA	NA	No	No	0.233826	0.1483	0.2118	0.3333	0.1478	0.3509	NA	NA	NA	NA	NA	NA	NA	NA	No	No
41	rs139115730	11	4055492	T	TTA	0.0185	0.0023	5.657e-16	-+-	68.6	6.373	2	0.04132	5.174e-16	2.042e-16	1.131e-17	3.871e-10	6.696e-09	intronic	STIM1	NA	NA	NA	NA	No	No	0.264976	0.0287	0.2882	0.4274	0.3333	0.333	NA	NA	NA	NA	NA	NA	NA	NA	Yes	No
42	rs11064074	12	6281039	C	T	0.0197	0.0021	4.866e-20	+-+	50.2	4.017	2	0.1342	4.562e-20	3.448e-20	3.896e-20	2.455e-13	8.411e-14	intergenic	VWF;CD9	dist=47198;dist=28073	NA	NA	NA	No	No	0.334665	0.2958	0.2522	0.318	0.3641	0.4294	NA	NA	NA	NA	NA	NA	NA	NA	Yes	No
43	rs5012419	12	19105915	A	G	0.0247	0.0022	2.664e-29	---	0	1.113	2	0.5733	3.678e-29	2.913e-27	4.118e-29	5.725e-18	4.227e-22	intergenic	CAPZA3;PLEKHA5	dist=213793;dist=176752	NA	NA	NA	No	No	0.484425	0.3669	0.5101	0.5941	0.4077	0.5915	NA	NA	NA	NA	NA	NA	NA	NA	Yes	Yes
44	rs1127787	12	27867727	G	A	-0.0159	0.0028	1.493e-08	---	0	1.525	2	0.4664	2.332e-08	7.979e-08	1.366e-08	0.001929	1.574e-08	exonic	MRPS35	NA	nonsynonymous SNV	MRPS35:NM_001190864:exon2:c.G127A:p.G43R,MRPS35:NM_021821:exon2:c.G127A:p.G43R	.	No	Yes	0.119409	0.0068	0.1009	0.1524	0.1944	0.173	NA	NA	NA	NA	NA	7.691	0	Testis;Colon_Transverse;Esophagus_Mucosa;Artery_Tibial;Thyroid;Esophagus_Muscularis;Stomach	Yes	No
45	rs2015599	12	29435480	G	A	0.0123	0.0021	6.031e-09	+++	0	0.012	2	0.9942	4.941e-09	1.064e-08	6.42e-08	5.258e-09	4.269e-06	ncRNA_intronic	LOC100506606	NA	NA	NA	NA	No	No	0.535942	0.6989	0.3545	0.5542	0.5377	0.4274	NA	NA	NA	NA	NA	NA	NA	NA	Yes	No
46	rs12426673	12	109490296	G	T	-0.0141	0.0021	4.028e-11	--+	29.8	2.849	2	0.2406	6.754e-11	4.091e-11	1.434e-11	3.21e-08	5.128e-07	ncRNA_exonic	USP30-AS1	NA	NA	NA	NA	No	Yes	0.547524	0.2141	0.6671	0.5389	0.8353	0.6233	NA	NA	NA	NA	NA	NA	NA	NA	No	No
47	rs11064881	12	120146925	G	A	0.0255	0.004	2.583e-10	+-+	31.8	2.931	2	0.231	4.27e-10	5.388e-10	9.765e-10	4.715e-07	1.697e-08	intronic	CIT	NA	NA	NA	NA	No	No	0.0327476	0.003	0.0288	0.0726	0.001	0.0676	NA	NA	NA	NA	NA	NA	NA	NA	Yes	No
48	rs11553699	12	122216910	A	G	0.0445	0.0032	1.451e-43	---	0	0.382	2	0.826	6.737e-44	2.186e-42	3.404e-40	5.225e-32	7.461e-33	UTR3	RHOF;TMEM120B	NM_019034:c.*494T>C;NM_001080825:c.*3282A>G	NA	NA	NA	No	No	0.0419329	0.0023	0.0821	0.0307	NA	0.1193	NA	NA	NA	NA	NA	NA	NA	NA	No	No
49	rs1760940	14	20938251	A	C	0.0263	0.0024	5.196e-27	---	0	1.195	2	0.5501	1.179e-26	2.827e-25	3.529e-24	5.932e-18	4.522e-23	intronic	PNP	NA	NA	NA	NA	No	No	0.180112	0.205	0.17	0.1626	0.1062	0.2455	NA	NA	NA	NA	NA	NA	NA	NA	No	No
50	rs72698722	14	101181881	C	T	-0.0192	0.0027	1.249e-12	---	0	0.085	2	0.9582	1.727e-12	5.47e-12	1.816e-11	5.292e-08	2.696e-10	intergenic	LINC00523;DLK1	dist=42800;dist=11321	NA	NA	NA	No	No	0.192891	0.18	0.1599	0.1636	0.2599	0.1938	NA	NA	NA	NA	NA	NA	NA	NA	No	No
51	rs289713	16	57006829	T	A	-0.0149	0.0027	4.136e-08	---	0	0.414	2	0.813	4.157e-08	3.667e-08	6.171e-07	2.537e-06	1.277e-06	intronic	CETP	NA	NA	NA	NA	No	No	0.656749	0.4145	0.6556	0.7638	0.744	0.7843	NA	NA	NA	NA	NA	NA	NA	NA	Yes	No
52	rs3889402	17	18167397	G	T	0.026	0.0034	2.599e-14	+++	68.3	6.304	2	0.04276	2.86e-14	5.625e-14	1.252e-13	3.797e-07	6.687e-13	exonic	MIEF2	NA	nonsynonymous SNV	MIEF2:NM_001144900:exon4:c.G610T:p.A204S	.	No	Yes	0.139776	0.115	0.1484	0.2035	0.1518	0.0924	NA	NA	NA	NA	NA	6.738	0	Skin_Not_Sun_Exposed_Suprapubic;Testis;Adrenal_Gland;Spleen;Colon_Sigmoid;Cells_Cultured_fibroblasts;Breast_Mammary_Tissue;Heart_Left_Ventricle;Esophagus_Gastroesophageal_Junction;Esophagus_Mucosa;Artery_Tibial;Muscle_Skeletal;Adipose_Visceral_Omentum;Artery_Aorta;Thyroid;Esophagus_Muscularis;Liver;Adipose_Subcutaneous;Nerve_Tibial;Heart_Atrial_Appendage;Small_Intestine_Terminal_Ileum;Artery_Coro…	Yes	No
53	rs200309755	17	27845774	C	T	-0.018	0.0022	1.906e-16	---	0	1.189	2	0.5518	3.252e-16	1.629e-16	5.822e-16	2.334e-11	6.248e-12	intronic	TAOK1	NA	NA	NA	NA	No	No	0.379593	0.4327	0.4928	0.4008	0.0685	0.5229	NA	NA	NA	NA	NA	NA	NA	NA	Yes	No
54	rs8067252	17	29263700	C	T	-0.0142	0.0026	3.581e-08	---	0	1.26	2	0.5326	2.539e-08	9.175e-08	2.249e-07	1.274e-05	1.73e-06	intronic	ADAP2	NA	NA	NA	NA	No	No	0.202276	0.3578	0.1427	0.1186	0.0952	0.2276	NA	NA	NA	NA	NA	NA	NA	NA	Yes	Yes
55	rs17850455	17	62476451	C	G	0.091	0.0104	1.813e-18	---	0	1.032	2	0.5969	2.961e-18	1.48e-19	1.129e-19	9.275e-11	1.075e-13	exonic	POLG2	NA	nonsynonymous SNV	POLG2:NM_007215:exon7:c.G1247C:p.G416A	Anticodon-binding	Yes	Yes	0.00319489	0.0015	NA	0.001	NA	0.0129	142486	Autosomal_dominant_progressive_external_ophthalmoplegia_with_mitochondrial_DNA_deletions_4|not_specified|Progressive_External_Ophthalmoplegia_with_Mitochondrial_DNA_Deletions	MedGen:C1864668,OMIM:610131|MedGen:CN169374|MedGen:CN239267	criteria_provided,_multiple_submitters,_no_conflicts	Benign/Likely_benign	25.7	.	.	Yes	No
56	rs77261872	18	42107662	C	T	0.0262	0.0032	2.281e-16	+++	0	0.026	2	0.9872	2.683e-16	1.461e-16	5.61e-17	6.138e-10	2.272e-11	ncRNA_intronic	LINC01478	NA	NA	NA	NA	No	No	0.0886581	0.0045	0.0937	0.0358	0.1925	0.1431	NA	NA	NA	NA	NA	NA	NA	NA	No	No
57	rs28665408	18	67516846	A	C	0.0157	0.0021	2.11e-13	---	0	0.283	2	0.8681	8.918e-14	1.459e-12	5.386e-12	3.578e-11	1.584e-09	downstream	DOK6	dist=524	NA	NA	NA	No	No	0.547724	0.4569	0.5764	0.5215	0.6637	0.5567	NA	NA	NA	NA	NA	NA	NA	NA	No	No
58	rs112743753	19	1000420	A	G	0.0116	0.0021	4.794e-08	---	0	0.07	2	0.9657	4.391e-08	2.527e-07	2.316e-06	1.202e-05	6.229e-08	UTR5	GRIN3B	NM_138690:c.-17A>G	NA	NA	NA	No	No	0.32528	0.2511	0.3948	0.2434	0.2817	0.498	NA	NA	NA	NA	NA	NA	NA	NA	Yes	Yes
59	rs11085147	19	5711930	C	T	0.0756	0.0036	1.54e-95	+++	6.9	2.148	2	0.3416	1.2e-94	1.29e-94	1.81e-86	8.047e-64	6.859e-75	exonic	LONP1	NA	nonsynonymous SNV	LONP1:NM_001276480:exon4:c.G134A:p.R45Q,LONP1:NM_004793:exon4:c.G722A:p.R241Q,LONP1:NM_001276479:exon5:c.G530A:p.R177Q	Lon,_substrate-binding_domain	No	Yes	0.0223642	0.0008	0.0231	0.0082	NA	0.0865	656600	not_provided	MedGen:CN517202	criteria_provided,_single_submitter	Benign	18.14	LONP1	Brain_Anterior_cingulate_cortex_BA24;Skin_Not_Sun_Exposed_Suprapubic;Testis;Colon_Transverse;Spleen;Colon_Sigmoid;Cells_Cultured_fibroblasts;Breast_Mammary_Tissue;Brain_Hippocampus;Esophagus_Gastroesophageal_Junction;Brain_Putamen_basal_ganglia;Esophagus_Mucosa;Artery_Tibial;Adipose_Visceral_Omentum;Artery_Aorta;Pituitary;Thyroid;Esophagus_Muscularis;Brain_Cerebellum;Adipose_Subcutaneous;Prostate…	No	No
60	rs6511720	19	11202306	G	T	0.0192	0.0033	4.081e-09	+-+	0	1.968	2	0.3737	8.849e-09	3.958e-08	4.568e-08	2.435e-06	1.374e-07	intronic	LDLR	NA	NA	NA	NA	No	No	0.0916534	0.1467	0.0937	0.0787	0.0119	0.1103	245354	Familial_hypercholesterolemia_1	MedGen:C0745103,OMIM:143890,SNOMED_CT:397915002	criteria_provided,_single_submitter	Benign	NA	NA	NA	Yes	No
61	rs139891465	19	17365087	C	T	0.0454	0.0053	1.227e-17	+++	0	0.228	2	0.8923	6.744e-18	4.683e-18	1.166e-16	6.727e-15	1.151e-10	intronic	USHBP1	NA	NA	NA	NA	No	No	0.0165735	0.0038	0.036	0.0133	NA	0.0398	NA	NA	NA	NA	NA	NA	NA	NA	Yes	No
61	rs35586766	19	17392629	G	A	0.0313	0.0036	4.483e-18	+++	42.4	3.472	2	0.1762	2.668e-32	6.136e-32	1.084e-30	1.252e-22	5.083e-24	upstream	ANKLE1	dist=81	NA	NA	.	No	No	0.158147	0.2882	0.0735	0.0869	0.1627	0.1103	NA	NA	NA	NA	NA	11.1	ABHD8;BABAM1;GTPBP3;ANKLE1;NR2F6	Skin_Not_Sun_Exposed_Suprapubic;Cells_EBV-transformed_lymphocytes;Spleen;Cells_Cultured_fibroblasts;Breast_Mammary_Tissue;Esophagus_Mucosa;Artery_Tibial;Muscle_Skeletal;Thyroid;Esophagus_Muscularis;Nerve_Tibial;Whole_Blood;Lung;Skin_Sun_Exposed_Lower_leg	No	No
61	rs56069439	19	17393925	C	A	-0.0274	0.0023	2.299e-32	---	0	0.605	2	0.7389	5.031e-18	4.026e-17	2.7e-17	5.282e-13	1.013e-14	intronic	ANKLE1	NA	NA	NA	NA	No	No	0.157748	0.2337	0.1542	0.1125	0.002	0.2604	NA	NA	NA	NA	NA	NA	NA	NA	No	No
62	rs2304128	19	19746151	G	T	0.0226	0.0039	9.165e-09	+++	0	0.714	2	0.6996	1.082e-08	1.412e-08	2.657e-07	4.211e-08	9.06e-08	intronic	GMIP	NA	NA	NA	NA	No	No	0.123403	0.1755	0.1354	0.1421	0.0714	0.0805	NA	NA	NA	NA	NA	NA	NA	NA	Yes	No
63	rs1065853	19	45413233	G	T	0.0388	0.0039	1.585e-23	+++	44.9	3.628	2	0.163	4.288e-24	1.306e-23	2.048e-23	3.641e-16	5.318e-16	downstream	APOE	dist=581	NA	NA	NA	No	No	0.0766773	0.1074	0.0476	0.045	0.1012	0.0626	NA	NA	NA	NA	NA	NA	NA	NA	No	No
64	rs1613662	19	55536595	G	A	-0.0167	0.0028	3.9e-09	---	0	0.369	2	0.8316	3.352e-09	1.404e-08	7.928e-09	4.225e-06	8.704e-07	exonic	GP6	NA	nonsynonymous SNV	GP6:NM_001083899:exon5:c.C655T:p.P219S,GP6:NM_016363:exon5:c.C655T:p.P219S	.	No	No	0.842652	0.7474	0.9092	0.7843	0.9663	0.8549	257222	not_specified	MedGen:CN169374	criteria_provided,_single_submitter	Benign	4.212	0	Skin_Not_Sun_Exposed_Suprapubic;Colon_Transverse;Spleen;Brain_Cerebellar_Hemisphere;Breast_Mammary_Tissue;Esophagus_Mucosa;Artery_Tibial;Muscle_Skeletal;Adipose_Visceral_Omentum;Pituitary;Thyroid;Esophagus_Muscularis;Brain_Cerebellum;Adipose_Subcutaneous;Nerve_Tibial;Small_Intestine_Terminal_Ileum;Whole_Blood;Lung;Pancreas;Skin_Sun_Exposed_Lower_leg;Stomach	No	No
65	rs6074896	20	1597228	G	A	-0.0204	0.0022	1.836e-20	---	0	0.297	2	0.8619	4.532e-21	1.837e-19	2.45e-19	3.224e-09	2.365e-19	intronic	SIRPB1	NA	NA	NA	NA	No	No	0.735623	0.5424	0.7954	0.7914	0.9742	0.6551	NA	NA	NA	NA	NA	NA	NA	NA	No	No
65	rs156355	20	1818613	T	C	0.0214	0.0022	6.411e-23	---	61	5.132	2	0.07683	2.312e-22	2.423e-22	1.177e-20	1.775e-15	6.401e-17	intergenic	LOC100289473;SIRPA	dist=58221;dist=56200	NA	NA	NA	No	No	0.682109	0.879	0.5	0.6973	0.7202	0.496	NA	NA	NA	NA	NA	NA	NA	NA	No	No
65	rs4814776	20	1921523	C	A	-0.03	0.0023	2e-40	---	6.7	2.145	2	0.3422	5.593e-40	3.675e-41	2.229e-36	4.121e-31	1.052e-25	downstream	SIRPA	dist=285	NA	NA	NA	No	No	0.587859	0.7277	0.4222	0.6053	0.7421	0.3469	NA	NA	NA	NA	NA	NA	NA	NA	Yes	No
66	rs6105852	20	17955153	G	A	0.0221	0.0021	1.41e-25	+++	0	0.191	2	0.9089	1.113e-25	9.431e-27	9.719e-27	1.269e-14	2.654e-19	intronic	MGME1	NA	NA	NA	NA	Yes	Yes	0.608027	0.6634	0.4683	0.6779	0.6538	0.5179	NA	NA	NA	NA	NA	NA	NA	NA	No	No
66	rs76599088	20	17968871	C	T	0.0623	0.0082	3.157e-14	+++	0	1.064	2	0.5873	1.067e-14	2.838e-13	2.488e-11	1.478e-07	3.008e-15	exonic	MGME1	NA	nonsynonymous SNV	MGME1:NM_001363738:exon4:c.C554T:p.T185I,MGME1:NM_052865:exon4:c.C794T:p.T265I,MGME1:NM_001310338:exon5:c.C839T:p.T280I	PD-(D/E)XK_endonuclease-like_domain,_AddAB-type	Yes	Yes	0.00439297	0.0008	0.0072	0.002	NA	0.0139	237109	Mitochondrial_DNA_depletion_syndrome_11|not_specified|not_provided	MedGen:C3554462,OMIM:615084,Orphanet:ORPHA352447|MedGen:CN169374|MedGen:CN517202	criteria_provided,_conflicting_interpretations	Conflicting_interpretations_of_pathogenicity	25.9	.	.	Yes	No
67	rs2245946	22	43528240	G	A	0.0317	0.0023	9.378e-45	+++	27.5	2.759	2	0.2517	1.532e-44	5.831e-45	9.179e-39	3.092e-31	3.082e-36	UTR3	MCAT	NM_014507:c.*1221C>T;NM_173467:c.*809C>T	NA	NA	NA	No	Yes	0.500599	0.2632	0.5432	0.4847	0.6369	0.662	NA	NA	NA	NA	NA	NA	NA	NA	No	No
68	rs12148	22	50962208	T	G	-0.0139	0.0022	1.317e-10	+++	0	0.006	2	0.9968	6.632e-10	5.679e-10	4.29e-11	1.284e-05	1.719e-07	exonic	SCO2	NA	synonymous SNV	SCO2:NM_001169109:exon2:c.A633C:p.A211A,SCO2:NM_001169110:exon2:c.A633C:p.A211A,SCO2:NM_001169111:exon2:c.A633C:p.A211A,SCO2:NM_005138:exon2:c.A633C:p.A211A	NA	No	Yes	0.655551	0.6694	0.6196	0.6881	0.6677	0.6183	142789	Hepatic_failure,_early-onset,_and_neurologic_disorder_due_to_cytochrome_C_oxidase_deficiency|Mitochondrial_DNA_depletion_syndrome_1_(MNGIE_type)|not_specified|Fatal_Infantile_Cardioencephalomyopathy|not_provided	MedGen:C0268237,OMIM:220110,Orphanet:ORPHA254905,SNOMED_CT:67434000|MedGen:C4551995,OMIM:603041|MedGen:CN169374|MedGen:CN239235|MedGen:CN517202	criteria_provided,_multiple_submitters,_no_conflicts	Benign	NA	NA	NA	Yes	No
69	rs3002416	X	39710195	C	T	-0.0107	0.0019	6.919e-09	---	0	0.043	2	0.9789	8.604e-09	1.116e-08	4.589e-08	1.499e-06	2.124e-06	intergenic	MIR1587;BCOR	dist=13328;dist=200304	NA	NA	NA	No	No	0.406887	0.1117	0.292	0.5084	0.7212	0.4634	NA	NA	NA	NA	NA	NA	NA	NA	Yes	No
70	rs200375559	X	57434968	C	CTATT	-0.0133	0.0021	3.3e-10	---	0	1.944	2	0.3784	1.553e-10	1.92e-09	1.51e-08	4.462e-08	8.357e-08	intronic	FAAH2	NA	NA	NA	NA	No	No	0.491126	0.2353	0.5248	0.5669	0.5628	0.6606	NA	NA	NA	NA	NA	NA	NA	NA	Yes	No
71	rs73250616	X	99993277	T	C	0.0097	0.0017	2.577e-08	---	0	0.14	2	0.9324	2.857e-08	7.929e-08	4.515e-07	4.266e-06	1.023e-07	intergenic	SYTL4;CSTF2	dist=6169;dist=82071	NA	NA	NA	No	No	0.34596	0.0608	0.4466	0.4833	0.3757	0.4922	NA	NA	NA	NA	NA	NA	NA	NA	Yes	Yes
72	rs392020	X	118601473	T	C	-0.0212	0.002	6.848e-26	+++	0	1.083	2	0.5818	5.999e-26	1.685e-24	5.692e-24	6.466e-16	1.371e-22	ncRNA_exonic	SLC25A5-AS1	NA	NA	NA	NA	No	Yes	0.811391	0.987	0.7576	0.8134	0.6819	0.7454	NA	NA	NA	NA	NA	NA	NA	NA	Yes	No

## Sheet: S2. Table 2
Finemapping Information							Variant Coordinates				GWAS Meta-analysis Results								Gene-based Annotations								Allele Frequency						Clinical Annotations					Other Annotations
locus number	95% Credible Set (SNP Posterior Probability)	# SNPs in Credible Set	Top Finemapping (FM) SNP	Top FM SNP Posterior Probability	Top FM SNP also lead GWAS SNP?	Bayes Factor	chr	pos	ref	alt	beta	se	p-value	Direction	HetISq	HetChiSq	HetDf	HetPVal	Func.refGene	Gene.refGene	GeneDetail.refGene	ExonicFunc.refGene	AAChange.refGene	Interpro_domain	mtDNA Depletion Gene	Human MitoCarta3 Gene	1000g2015aug_all	1000g2015aug_afr	1000g2015aug_amr	1000g2015aug_sas	1000g2015aug_eas	1000g2015aug_eur	CLNALLELEID	CLNDN	CLNDISDB	CLNREVSTAT	CLNSIG	CADD13_PHRED	GTEx_V8_gene	GTEx_V8_tissue
1	rs2977608 (0.999892)	1	rs2977608	0.999892	Yes	7.19256	1	768253	A	C	0.0236	0.0025	2.581e-21	-+-	33.5	3.008	2	0.2222	ncRNA_intronic	LINC01128	NA	NA	NA	NA	No	No	0.489417	0.1188	0.7161	0.5266	0.495	0.7783	NA	NA	NA	NA	NA	1.658	NA	NA
2	rs1569419 (0.935346);rs4648452 (0.0268123)	2	rs1569419	0.935346	Yes	4.63236	1	2996602	T	C	0.0189	0.0025	6.87e-14	---	0	1.025	2	0.5991	intronic	PRDM16	NA	NA	NA	NA	No	No	0.762979	0.6694	0.8329	0.6984	0.9077	0.7555	NA	NA	NA	NA	NA	0.134	NA	NA
3	rs3766744 (0.109848);rs4846082 (0.109848);rs3818157 (0.0733122);rs2236054 (0.0733122);rs4845891 (0.0733122);rs1474868 (0.0733122);rs11121846 (0.0490396);rs2236053 (0.0490396);rs2236055 (0.0490396);rs1540923 (0.0490396);rs3820189 (0.0328776);rs11121845 (0.0328776);rs2180183 (0.0328776);rs3766746 (0.0328776);rs7551289 (0.0220922);rs2273293 (0.0220922);rs6698008 (0.0220922);rs3820190 (0.0148785);rs1…	20	rs3766744	0.109848	Yes	2.53631	1	12043717	G	A	-0.0179	0.0021	2.908e-17	---	0	0.389	2	0.8234	intronic	MFN2	NA	NA	NA	NA	No	Yes	0.564696	0.615	0.4438	0.6063	0.6339	0.4722	NA	NA	NA	NA	NA	10.1	NA	NA
4	rs139898146 (0.999987)	1	rs139898146	0.999987	Yes	8.3614	1	25600747	C	A	0.0468	0.0021	1.96e-106	+++	46.6	3.748	2	0.1535	intronic	RHD;RSRP1	NA	NA	NA	NA	No	No	0.00119808	NA	0.0072	0.001	NA	NA	NA	NA	NA	NA	NA	5.025	NA	NA
5	rs2274319 (0.0740056);rs1925950 (0.0556045);rs1342442 (0.0556045);rs3790454 (0.0556045);rs6658120 (0.0556045);rs10908505 (0.041865);rs12136856 (0.041865);rs2274317 (0.041865);rs12131289 (0.041865);rs6700679 (0.041865);rs1050316 (0.041865);rs12038396 (0.041865);rs3790459 (0.041865);rs10908504 (0.041865);rs2274320 (0.041865);rs3790457 (0.041865);rs11264486 (0.041865);rs2274316 (0.041865);rs4450010 …	21	rs2274319	0.0740056	Yes	2.12998	1	156450873	T	C	-0.0139	0.0022	4.087e-10	+++	0	0.256	2	0.8799	intronic	MEF2D	NA	NA	NA	NA	No	No	0.651757	0.5265	0.6138	0.7168	0.756	0.675	NA	NA	NA	NA	NA	2.223	NA	NA
6	rs2057301 (0.177559);rs6425520 (0.17611);rs151021588 (0.174181);rs2180747 (0.140774);rs2038480 (0.0540622);rs2038479 (0.0532213);rs6425521 (0.0409674);rs2180748 (0.0399533);rs6662263 (0.0332215);rs10914127 (0.0331687);rs6425522 (0.0330193)	11	rs2057301	0.177559	No	2.53687	1	171945488	C	T	0.0123	0.0022	1.244e-08	+--	60.1	5.01	2	0.08169	intronic	DNM3	NA	NA	NA	NA	No	No	0.538938	0.2655	0.6758	0.5317	0.7163	0.6332	NA	NA	NA	NA	NA	0.579	NA	NA
6	rs143989240 (0.3249);rs9425601 (0.200558);rs9425308 (0.124655);rs9425602 (0.12251);rs2901656 (0.053766);rs6691993 (0.0534879);rs6699095 (0.0424655);rs2422141 (0.0218965);rs9425311 (0.00833293)	9	rs143989240	0.3249	Yes	3.23625	1	172381181	T	TTG	0.0127	0.0023	2.614e-08	---	56.3	4.576	2	0.1015	UTR3	DNM3	NM_015569:c.*4200T>TTG;NM_001136127:c.*4200T>TTG;NM_001350204:c.*4200T>TTG	NA	NA	NA	No	No	0.297724	0.1823	0.3228	0.3671	0.3522	0.3101	NA	NA	NA	NA	NA	NA	NA	NA
7	rs10749636 (0.794348);rs6659169 (0.0944778);rs11204523 (0.0722311)	3	rs10749636	0.794348	Yes	4.11038	1	248020448	G	A	0.0155	0.0025	5.434e-10	+++	0	0.772	2	0.6798	upstream	TRIM58	dist=41	NA	NA	NA	No	No	0.654752	0.3381	0.7133	0.8006	0.7738	0.7694	NA	NA	NA	NA	NA	7.76	NA	NA
8	rs116640044 (0.361725);rs540935535 (0.316236);rs115021784 (0.283215)	3	rs116640044	0.361725	Yes	3.10532	2	68694364	C	T	-0.0691	0.0124	2.275e-08	---	0	1.516	2	0.4687	UTR5	FBXO48	NM_001024680:c.-2087G>A	NA	NA	NA	No	No	0.00359425	0.0008	0.0029	0.0061	NA	0.0089	NA	NA	NA	NA	NA	7.632	NA	NA
9	rs1653261 (0.186324);rs10543585 (0.119586);rs1726030 (0.0802926);rs2462124 (0.0802104);rs831548 (0.065927);rs2254678 (0.0545873);rs2689773 (0.0541427);rs4852322 (0.0464502);rs2243819 (0.0442816);rs7606862 (0.0304169);rs865551 (0.0250277);rs831522 (0.0225413);rs951409 (0.0197036);rs951408 (0.019699);rs6546881 (0.0196671);rs831524 (0.0195293);rs831523 (0.0133157);rs2694701 (0.0129387);rs831527 (0.0…	22	rs1653261	0.186324	Yes	2.76993	2	74158044	T	C	-0.0246	0.0022	3.556e-28	+++	0	1.474	2	0.4785	intronic	DGUOK	NA	NA	NA	NA	Yes	Yes	0.495607	0.3094	0.5591	0.5644	0.4921	0.6332	NA	NA	NA	NA	NA	1.664	NA	NA
9	rs62641680 (1)	1	rs62641680	1	Yes	13.4101	2	74166053	G	A	-0.0903	0.0063	4.634e-47	---	15.2	2.359	2	0.3075	exonic	DGUOK	NA	synonymous SNV	DGUOK:NM_001318859:exon2:c.G159A:p.T53T,DGUOK:NM_080916:exon2:c.G159A:p.T53T,DGUOK:NM_080918:exon2:c.G159A:p.T53T	NA	Yes	Yes	0.00698882	0.0008	0.0029	0.0061	0.001	0.0249	140783	Mitochondrial_DNA_depletion_syndrome|not_specified|not_provided	MedGen:C0342782,Orphanet:ORPHA35698|MedGen:CN169374|MedGen:CN517202	criteria_provided,_multiple_submitters,_no_conflicts	Benign/Likely_benign	13.91	NA	NA
9	rs74874677 (0.999881)	1	rs74874677	0.999881	Yes	7.30425	2	74177777	A	G	-0.0819	0.0071	3.617e-31	+++	0	0.781	2	0.6767	exonic	DGUOK	NA	nonsynonymous SNV	DGUOK:NM_001318860:exon3:c.A218G:p.Q73R,DGUOK:NM_001318863:exon3:c.A200G:p.Q67R,DGUOK:NM_001318861:exon4:c.A218G:p.Q73R,DGUOK:NM_001318862:exon4:c.A200G:p.Q67R,DGUOK:NM_080916:exon4:c.A509G:p.Q170R	Deoxynucleoside_kinase_domain	Yes	Yes	0.0091853	NA	0.0144	0.0061	NA	0.0298	140785	Progressive_external_ophthalmoplegia_with_mitochondrial_DNA_deletions,_autosomal_recessive_4|not_specified|not_provided	MedGen:C4310733,OMIM:617070|MedGen:CN169374|MedGen:CN517202	criteria_provided,_multiple_submitters,_no_conflicts	Benign	24.7	DGUOK	Esophagus_Mucosa
10	rs12052715 (0.193878);rs12692566 (0.0709992);rs72955755 (0.0625224);rs2729708 (0.0535977);rs17231342 (0.0485667);rs56186131 (0.0378116);rs6432570 (0.029505);rs67045814 (0.029505);rs17829052 (0.0230755);rs2063440 (0.0230755);rs67504285 (0.0230755);rs3828323 (0.0230755);rs2063439 (0.0180879);rs2729701 (0.0111896);rs2729702 (0.0111896);rs2955982 (0.0111896);rs2729707 (0.0111896);rs4665122 (0.0093673…	60	rs12052715	0.193878	Yes	13.3608	2	160677375	C	G	-0.0133	0.0024	1.72e-08	+-+	73.6	7.567	2	0.02274	intronic	LY75;LY75-CD302	NA	NA	NA	NA	No	No	0.715256	0.6528	0.7824	0.5859	0.8978	0.6938	NA	NA	NA	NA	NA	0.727	NA	NA
11	rs78909033 (0.999997)	1	rs78909033	0.999997	Yes	13.4093	2	241510903	G	A	-0.021	0.0031	1.003e-11	---	0	1.708	2	0.4258	intronic	RNPEPL1	NA	NA	NA	NA	No	No	0.0589058	0.0295	0.0706	0.0532	0.0308	0.1233	NA	NA	NA	NA	NA	1.424	NA	NA
12	rs13084580 (0.256872);rs7623800 (0.164471);rs60889002 (0.105695);rs35008320 (0.084847);rs59889656 (0.084847);rs2056615 (0.0681735);rs6800630 (0.0548268);rs17791786 (0.0548268);rs13078962 (0.0548268);rs12637881 (0.0548268)	10	rs13084580	0.256872	Yes	3.11741	3	39188182	C	T	0.0244	0.0033	2.189e-13	+++	0	0.065	2	0.9682	exonic	CSRNP1	NA	nonsynonymous SNV	CSRNP1:NM_001320559:exon2:c.G52A:p.G18S	NA	No	No	0.117013	0.1286	0.1686	0.0798	0.1181	0.1014	NA	NA	NA	NA	NA	13.17	NA	NA
13	rs6792510 (0.0914552);rs1352420 (0.0705842);rs4858828 (0.0705842);rs4858798 (0.0705842);rs4858831 (0.0705842);rs12497850 (0.0545887);rs11928552 (0.0545887);rs10865952 (0.0545887);rs12493578 (0.0545887);rs6788650 (0.0545887);rs551116669 (0.0545887);rs7633840 (0.036662);rs6786055 (0.0255662);rs4974084 (0.0199364);rs4858800 (0.00418224);rs6806356 (0.00418224);rs7641050 (0.00418224);rs7610519 (0.0041…	77	rs6792510	0.0914552	Yes	2.12152	3	48723302	G	C	-0.0126	0.0022	1.442e-08	---	0	1.496	2	0.4732	UTR5	NCKIPSD	NM_184231:c.-62C>G;NM_016453:c.-62C>G	NA	NA	NA	No	No	0.754992	0.5719	0.7507	0.9151	0.9504	0.6471	NA	NA	NA	NA	NA	9.5	NA	NA
14	rs1354034 (1)	1	rs1354034	1	Yes	13.1757	3	56849749	T	C	-0.0268	0.0022	2.049e-35	+++	0	0.893	2	0.6397	intronic	ARHGEF3	NA	NA	NA	NA	No	No	0.444089	0.205	0.4366	0.4796	0.5734	0.5994	NA	NA	NA	NA	NA	10.59	NA	NA
15	rs34778241 (0.999639)	1	rs34778241	0.999639	Yes	13.2849	3	71771215	T	TG	0.014	0.0023	2.021e-09	---	0	0.049	2	0.9757	intronic	EIF4E3	NA	NA	NA	NA	No	No	0.614617	0.649	0.4971	0.6022	0.6587	0.6183	NA	NA	NA	NA	NA	NA	NA	NA
16	rs9844549 (0.249303);rs13093923 (0.189831);rs13088724 (0.118893);rs12488540 (0.0918667);rs34894010 (0.0510261);rs13089906 (0.039809);rs13072265 (0.0382639);rs13065293 (0.0382639);rs13081984 (0.0227239);rs13072699 (0.0190658);rs2287310 (0.0175538);rs13065234 (0.0157452);rs11400633 (0.0135817);rs13074663 (0.0105252);rs12497946 (0.00755936);rs113885380 (0.00703599);rs145667524 (0.00385725);rs1729296…	21	rs9844549	0.249303	No	2.86357	3	179146844	A	G	0.0171	0.0025	1.163e-11	-+-	65.9	5.866	2	0.05324	intronic	GNB4	NA	NA	NA	NA	No	No	0.283347	0.4992	0.2666	0.2219	0.0833	0.2714	NA	NA	NA	NA	NA	1.098	NA	NA
17	rs10013187 (0.045956);rs4270589 (0.0266823);rs58654655 (0.0266823);rs6850747 (0.0266823);rs13128022 (0.0266823);rs4270588 (0.0266823);rs6857428 (0.0266823);rs10516483 (0.0266823);rs12331849 (0.0266823);rs7656720 (0.0266823);rs57799233 (0.0266823);rs7682346 (0.0266823);rs76522350 (0.0266823);rs9999440 (0.0224864);rs4698839 (0.0224864);rs28396651 (0.0224864);rs2216546 (0.0224864);rs4463068 (0.02248…	70	rs10013187	0.045956	No	2.04233	4	102821550	C	A	-0.0121	0.0021	9.74e-09	---	0	0.798	2	0.6711	intronic	BANK1	NA	NA	NA	NA	No	No	0.428115	0.2458	0.4712	0.5521	0.4077	0.5378	NA	NA	NA	NA	NA	4.226	NA	NA
18	rs7705526 (0.495464);rs2736100 (0.409);rs7726159 (0.0571492)	3	rs7705526	0.495464	Yes	3.45302	5	1285974	C	A	0.0178	0.0023	6.457e-15	+++	0	0.276	2	0.8712	intronic	TERT	NA	NA	NA	NA	No	No	0.321486	0.1672	0.3069	0.4509	0.3929	0.337	520975	not_provided	MedGen:CN517202	criteria_provided,_single_submitter	Benign	0.629	NA	NA
19	rs539151713 (0.0353395);rs1598010 (0.00903469);rs67011705 (0.00903469);rs2338793 (0.00903469);rs10060065 (0.00903469);rs36040109 (0.00903469);rs13181060 (0.0075018);rs10070639 (0.0075018);rs6871969 (0.0075018);rs266423 (0.0075018);rs11953055 (0.0075018);rs10077575 (0.0075018);rs11953668 (0.0075018);rs10059897 (0.0075018);rs35317818 (0.0075018);rs9293450 (0.0075018);rs13184711 (0.0075018);rs391672…	162	rs539151713	0.0353395	No	1.79693	5	72046100	T	TA	0.0181	0.0031	6.273e-09	---	31.5	2.919	2	0.2324	intergenic	LINC02056;TNPO1	dist=89604;dist=66318	NA	NA	NA	No	No	0.242812	0.4228	0.1729	0.2566	0.1458	0.1382	NA	NA	NA	NA	NA	NA	NA	NA
20	rs114694170 (0.999986)	1	rs114694170	0.999986	Yes	13.0671	5	88180196	T	C	0.0331	0.0045	3.041e-13	---	0	0.261	2	0.8778	ncRNA_intronic	MEF2C-AS1	NA	NA	NA	NA	No	No	0.0159744	0.0038	0.0187	0.0072	0.001	0.0537	NA	NA	NA	NA	NA	17.46	NA	NA
21	rs391629 (0.0248689);rs6905986 (0.0248689);rs969297 (0.0248689);rs212938 (0.0248689);rs212941 (0.0248689);rs926326 (0.0248689);rs212930 (0.0248689);rs212936 (0.0248689);rs301370 (0.0237666);rs301371 (0.0237666);rs301375 (0.0237666);rs214066 (0.0196141);rs34164888 (0.0196141);rs169946 (0.0196141);rs4576241 (0.0196141);rs4711086 (0.0196141);rs214050 (0.0196141);rs214049 (0.0196141);rs214735 (0.0179…	111	rs391629	0.0248689	No	1.94958	6	25529649	A	G	0.0149	0.0025	3.267e-09	---	0	0.826	2	0.6616	intronic	CARMIL1	NA	NA	NA	NA	No	No	0.860823	0.8933	0.7997	0.864	0.9425	0.7753	NA	NA	NA	NA	NA	0.81	NA	NA
22	rs2844509 (0.177306);rs2071590 (0.0794158);rs2844483 (0.0381266);rs2844484 (0.0381266);rs1121800 (0.0381266);rs2256965 (0.0321027);rs2516390 (0.0299775);rs2516391 (0.0299775);rs928815 (0.0299775);rs2516392 (0.0299775);rs3094595 (0.0299775);rs746868 (0.0299775);rs2523500 (0.0299775);rs2844486 (0.0299775);rs2844485 (0.0299775);rs2516479 (0.0299775);rs2857602 (0.0299775);rs2239704 (0.0299775);rs2857…	37	rs2844509	0.177306	Yes	4.22757	6	31510924	A	G	0.014	0.0025	2.606e-08	-+-	70.3	6.74	2	0.03439	ncRNA_intronic	ATP6V1G2-DDX39B	NA	NA	NA	NA	No	No	0.242812	0.2103	0.3631	0.2464	0.1716	0.2704	NA	NA	NA	NA	NA	9.127	NA	NA
23	rs35372932 (0.197605);rs7749350 (0.131875);rs200433535 (0.131875);rs11756331 (0.0884379);rs11752229 (0.0884379);rs34104805 (0.0848898);rs11754183 (0.0595973);rs11752754 (0.0595973);rs9269234 (0.0220601);rs11756836 (0.0074594);rs10947315 (0.0071369);rs9270170 (0.00707934);rs9270186 (0.00572226);rs13207922 (0.00478847);rs11752186 (0.00417495);rs71542417 (0.00366951);rs11756095 (0.00366951);rs109473…	80	rs35372932	0.197605	Yes	3.72638	6	32564985	C	T	-0.0251	0.0043	4.118e-09	---	0	0.937	2	0.6261	intergenic	HLA-DRB1;HLA-DQA1	dist=7372;dist=40198	NA	NA	NA	No	No	0.170327	0.1672	0.0519	0.1933	0.3254	0.0785	NA	NA	NA	NA	NA	3.813	NA	NA
24	rs5745582 (0.16427);rs5745587 (0.16427);rs75080135 (0.16427);rs5745568 (0.125782);rs9296095 (0.125782);rs9357161 (0.125782);rs5745564 (0.0964351)	7	rs5745582	0.16427	Yes	2.80498	6	33546498	C	T	0.021	0.0028	3.455e-14	+++	0	0.471	2	0.7901	intronic	BAK1	NA	NA	NA	NA	No	Yes	0.278954	0.3313	0.281	0.3016	0.2411	0.2247	NA	NA	NA	NA	NA	6.418	NA	NA
25	rs9494142 (0.542825);rs4895441 (0.214436);rs6920211 (0.0472162);rs1331309 (0.0260904);rs9402686 (0.0260904);rs9389269 (0.0194449);rs34164109 (0.00813392);rs9399136 (0.00813392);rs7758845 (0.00813392);rs35959442 (0.00813392);rs9376091 (0.00813392);rs9389268 (0.00813392);rs4895440 (0.00610433);rs9376090 (0.00610433);rs9376092 (0.00610433);rs9402685 (0.00610433);rs9494145 (0.0048029)	17	rs9494142	0.542825	No	3.35035	6	135431640	T	C	0.018	0.0024	1.933e-13	---	23.6	2.618	2	0.2702	intergenic	HBS1L;MYB	dist=55680;dist=70806	NA	NA	NA	No	No	0.18151	0.1301	0.183	0.1012	0.2589	0.2485	NA	NA	NA	NA	NA	7.887	NA	NA
26	rs4720497 (0.136822);rs2304694 (0.104343);rs2304693 (0.0734045);rs10951795 (0.0463978);rs12669814 (0.0369585);rs6955183 (0.0369585);rs6943701 (0.0369585);rs12534548 (0.0369585);rs12672022 (0.0369585);rs12672041 (0.0369585);rs41280672 (0.0294771);rs7810661 (0.0294771);rs111656118 (0.0294771);rs73109897 (0.0294771);rs1866583 (0.0294771);rs4724362 (0.0294771);rs7803883 (0.0294771);rs145013958 (0.029…	35	rs4720497	0.136822	No	2.53507	7	45161049	G	A	0.0164	0.0025	8.714e-11	+++	21.9	2.562	2	0.2778	intergenic	TBRG4;RAMP3	dist=9703;dist=36341	NA	NA	NA	No	Yes	0.317292	0.5265	0.2867	0.2505	0.2361	0.2097	NA	NA	NA	NA	NA	3.524	NA	NA
27	rs4731606 (0.0554474);rs28851188 (0.0554474);rs28854232 (0.0554474);rs2177616 (0.0554474);rs7811282 (0.0422974);rs12671075 (0.0422974);rs1761673 (0.0323392);rs7779873 (0.0323392);rs6467251 (0.0323392);rs819443 (0.0323392);rs1093829 (0.0247816);rs819442 (0.0247816);rs1761645 (0.0247816);rs7793698 (0.0247816);rs1761646 (0.0247816);rs940542 (0.0247816);rs1093834 (0.0247816);rs1093830 (0.0247816);rs1…	63	rs4731606	0.0554474	No	2.18055	7	80208114	G	A	-0.012	0.0021	2.082e-08	--+	58.4	4.807	2	0.09041	intergenic	GNAT3;CD36	dist=66734;dist=23409	NA	NA	NA	No	No	0.553914	0.5809	0.4135	0.6973	0.5744	0.4553	NA	NA	NA	NA	NA	0.517	NA	NA
28	rs445 (0.94887);rs548127829 (0.00395268)	2	rs445	0.94887	Yes	13.1367	7	92408370	C	T	0.0207	0.0036	8.85e-09	+++	0	1.162	2	0.5592	intronic	CDK6	NA	NA	NA	NA	No	No	0.184305	0.1838	0.1499	0.0982	0.3621	0.1143	NA	NA	NA	NA	NA	5.888	NA	NA
29	rs342292 (0.154141);rs342299 (0.154141);rs342293 (0.154141);rs342296 (0.154141);rs342294 (0.0812802);rs342295 (0.0812802);rs342290 (0.0812802);rs342298 (0.0812802);rs67036916 (0.0429572)	9	rs342292	0.154141	No	2.66408	7	106370644	C	G	0.0283	0.0021	1.411e-40	---	0	0.079	2	0.9613	intergenic	CCDC71L;PIK3CG	dist=69040;dist=135083	NA	NA	NA	No	No	0.348842	0.3079	0.3703	0.4039	0.245	0.4384	NA	NA	NA	NA	NA	2.302	NA	NA
30	rs6972244 (0.832639);rs998302 (0.0545145);rs149992290 (0.0125864);rs74750282 (0.0092067);rs77236693 (0.0092067);rs13239317 (0.00686567);rs12666877 (0.00686567);rs13236429 (0.00686567);rs7783637 (0.00529341);rs56359210 (0.00529341);rs80273705 (0.00503443)	11	rs6972244	0.832639	Yes	4.26465	7	114716286	G	A	0.0355	0.0034	2.771e-25	+++	0	0.062	2	0.9694	intergenic	MDFIC;LINC01393	dist=56316;dist=2726	NA	NA	NA	No	No	0.08127	0.0393	0.0461	0.18	0.0645	0.0815	NA	NA	NA	NA	NA	0.016	NA	NA
31	rs7810260 (0.464712);rs6959832 (0.464712);rs35150201 (0.0705727)	3	rs7810260	0.464712	No	3.51895	7	135311120	G	A	-0.021	0.0021	2.618e-23	---	38.1	3.23	2	0.1989	intronic	NUP205	NA	NA	NA	NA	No	No	0.414936	0.4304	0.3646	0.4877	0.2599	0.5139	NA	NA	NA	NA	NA	10.54	NA	NA
32	rs4284061 (0.999475)	1	rs4284061	0.999475	Yes	6.8586	8	6878257	T	A	-0.0186	0.0022	2.966e-17	---	0	1.272	2	0.5294	intergenic	DEFA3;DEFA11P	dist=2438;dist=7866	NA	NA	NA	No	No	0.566294	0.7088	0.513	0.545	0.5456	0.4573	NA	NA	NA	NA	NA	4.536	NA	NA
33	rs453301 (0.142374);rs4841132 (0.118364);rs435581 (0.108362);rs9987289 (0.0869917);rs4841133 (0.0641215);rs4240624 (0.0641215);rs983309 (0.0587627);rs439989 (0.0484314);rs393155 (0.0484314);rs6984305 (0.0419263);rs62494425 (0.0419263);rs12547955 (0.0286337);rs2126264 (0.0236566);rs199922514 (0.0159714);rs367543 (0.00624804);rs35420447 (0.00597396);rs36043919 (0.00597396);rs35555151 (0.00510897);r…	27	rs453301	0.142374	No	2.90679	8	9030387	T	G	0.0121	0.0021	1.088e-08	---	0	0.067	2	0.9669	intergenic	PPP1R3B;LOC101929128	dist=21338;dist=16122	NA	NA	NA	No	No	0.620008	0.5348	0.6744	0.592	0.87	0.4712	NA	NA	NA	NA	NA	2.731	NA	NA
34	rs2322718 (0.0494943);rs148984304 (0.0494943);rs34947559 (0.0198417);rs17376255 (0.0198417);rs17375610 (0.0198417);rs2163175 (0.0198417);rs5000732 (0.0198417);rs11994437 (0.0198417);rs28739491 (0.0198417);rs28482046 (0.0198417);rs11775519 (0.0198417);rs11777854 (0.0198417);rs11777664 (0.0198417);rs11783759 (0.0198417);rs4732722 (0.0198417);rs17448278 (0.0198417);rs141943259 (0.0198417);rs2163174 …	45	rs2322718	0.0494943	Yes	2.04737	8	27257787	T	G	0.0136	0.0021	1.531e-10	---	0	0.558	2	0.7564	intronic	PTK2B	NA	NA	NA	NA	No	No	0.346046	0.292	0.389	0.3517	0.2748	0.4533	NA	NA	NA	NA	NA	10.89	NA	NA
35	rs385893 (0.980655)	1	rs385893	0.980655	Yes	5.19841	9	4763176	T	C	0.0153	0.0021	5.958e-13	---	0	0.829	2	0.6608	intergenic	AK3;RCL1	dist=21133;dist=29658	NA	NA	NA	No	Yes (AK3)	0.484225	0.2481	0.4251	0.5286	0.7827	0.493	NA	NA	NA	NA	NA	4.305	NA	NA
36	rs8176645 (0.741866);rs657152 (0.0442211);rs544873 (0.0224468);rs543968 (0.0224468);rs643434 (0.0224468);rs613534 (0.0224468);rs494242 (0.0224468);rs644234 (0.0224468);rs8176719 (0.01798);rs9411377 (0.00703985);rs550057 (0.00328198);rs13292932 (0.0029771)	12	rs8176645	0.741866	Yes	13.404	9	136149098	T	A	-0.0145	0.0026	3.064e-08	---	0	0.985	2	0.6111	intronic	ABO	NA	NA	NA	NA	No	No	0.379792	0.4259	0.2363	0.4008	0.381	0.3966	NA	NA	NA	NA	NA	7.458	NA	NA
37	rs12247015 (1)	1	rs12247015	1	Yes	13.2573	10	60145079	A	G	0.0337	0.0021	1.276e-55	---	0	0.538	2	0.7641	UTR5	TFAM	NM_001270782:c.-229A>G	NA	NA	NA	Yes	Yes	0.445288	0.8192	0.3761	0.2853	0.1786	0.4245	656003	not_provided	MedGen:CN517202	criteria_provided,_single_submitter	Benign	8.244	NA	NA
37	rs4397793 (0.999733)	1	rs4397793	0.999733	Yes	8.25325	10	60145597	G	C	0.0257	0.0022	7.375e-33	+++	0	0.364	2	0.8337	intronic	TFAM	NA	NA	NA	NA	Yes	Yes	0.516374	0.7708	0.428	0.3814	0.4722	0.4185	664961	not_provided	MedGen:CN517202	criteria_provided,_single_submitter	Benign	6.656	NA	NA
38	rs7080386 (0.173481);rs10740118 (0.173481);rs7075195 (0.0625224);rs10761739 (0.0625224);rs10822159 (0.0625224);rs10822155 (0.0625224);rs7073753 (0.0625224);rs10761741 (0.0625224);rs10761737 (0.0625224);rs7084707 (0.0625224);rs7090111 (0.0625224);rs7098181 (0.0225842);rs7088799 (0.0225842)	13	rs7080386	0.173481	No	3.03507	10	65048306	C	A	-0.0451	0.0021	9.58e-98	---	0	1.71	2	0.4253	intronic	JMJD1C	NA	NA	NA	NA	No	No	0.367212	0.2806	0.2997	0.4949	0.3363	0.4344	NA	NA	NA	NA	NA	7.754	NA	NA
39	rs112254994 (0.250699);rs73349121 (0.250142);rs17113613 (0.17238);rs57066921 (0.172128);rs62626301 (0.144022)	5	rs112254994	0.250699	No	2.66388	10	102757297	C	T	-0.1083	0.0081	1.226e-40	---	0	0.765	2	0.682	intronic	LZTS2	NA	NA	NA	NA	No	No	0.0453275	0.1415	0.0303	0.002	NA	0.0169	NA	NA	NA	NA	NA	9.997	NA	NA
39	rs750866 (0.0612128);rs701834 (0.0608764);rs701835 (0.0604091);rs55646950 (0.0602876);rs3740489 (0.0406369);rs11190787 (0.040476);rs7903239 (0.0400618);rs11190786 (0.039955);rs7902510 (0.0398629);rs2295716 (0.0271133);rs67692077 (0.02704);rs12571302 (0.0268856);rs722435 (0.0268082);rs4919511 (0.026735);rs3740488 (0.0267157);rs3740486 (0.0266876);rs111545834 (0.0266612);rs3824783 (0.0266612);rs374…	31	rs750866	0.0612128	Yes	1.95449	10	102761458	A	G	-0.0254	0.0026	1.269e-22	+++	0	0.124	2	0.9398	intronic	LZTS2	NA	NA	NA	NA	No	No	0.355232	0.4017	0.2896	0.3323	0.5327	0.1839	NA	NA	NA	NA	NA	4.187	NA	NA
40	rs71474568 (0.447668);rs7475335 (0.216478);rs11591571 (0.216478);rs34377578 (0.0229011);rs112972631 (0.0229011);rs113422568 (0.0147148);rs12762934 (0.0147148)	7	rs71474568	0.447668	No	3.36724	10	104348848	T	TTG	0.0177	0.0022	2.402e-15	---	0	0.921	2	0.6309	intronic	SUFU	NA	NA	NA	NA	No	No	0.233826	0.1483	0.2118	0.3333	0.1478	0.3509	NA	NA	NA	NA	NA	NA	NA	NA
41	rs145124071 (0.0527457);rs10835540 (0.0372277);rs10835226 (0.0372277);rs4910887 (0.0372277);rs7111104 (0.0372277);rs7932702 (0.0372277);rs4910886 (0.0259145);rs4910889 (0.0259145);rs12290828 (0.0259145);rs35359151 (0.0259145);rs2284450 (0.0259145);rs2268168 (0.0259145);rs11031110 (0.0259145);rs4910890 (0.0259145);rs3817657 (0.0259145);rs7940013 (0.0259145);rs4910891 (0.0259145);rs10835611 (0.0259…	86	rs145124071	0.0527457	No	2.40191	11	4055492	T	TTA	0.0185	0.0023	5.657e-16	-+-	68.6	6.373	2	0.04132	intronic	STIM1	NA	NA	NA	NA	No	No	0.264976	0.0287	0.2882	0.4274	0.3333	0.333	NA	NA	NA	NA	NA	NA	NA	NA
42	rs11064074 (0.629432);rs1362213 (0.166699);rs1362214 (0.0695302);rs7970830 (0.0695302);rs10849414 (0.0124297);rs6489702 (0.0124297)	6	rs11064074	0.629432	Yes	3.66417	12	6281039	C	T	0.0197	0.0021	4.866e-20	+-+	50.2	4.017	2	0.1342	intergenic	VWF;CD9	dist=47198;dist=28073	NA	NA	NA	No	No	0.334665	0.2958	0.2522	0.318	0.3641	0.4294	NA	NA	NA	NA	NA	7.339	NA	NA
43	rs5012419 (0.206486);rs10841121 (0.124143);rs10841120 (0.124143);rs5012422 (0.124143);rs7484729 (0.124143);rs5012420 (0.0747912);rs5012421 (0.0747912);rs10734683 (0.0747912);rs10841122 (0.0273146)	9	rs5012419	0.206486	Yes	2.82375	12	19105915	A	G	0.0247	0.0022	2.664e-29	---	0	1.113	2	0.5733	intergenic	CAPZA3;PLEKHA5	dist=213793;dist=176752	NA	NA	NA	No	No	0.484425	0.3669	0.5101	0.5941	0.4077	0.5915	NA	NA	NA	NA	NA	1.937	NA	NA
44	rs1127787 (0.0625356);rs7954129 (0.0510991);rs61917499 (0.0510991);rs61915366 (0.0510991);rs71452063 (0.0510991);rs11049110 (0.0510991);rs11049111 (0.0510991);rs7969297 (0.0510991);rs12827496 (0.0418073);rs7973245 (0.0418073);rs61915365 (0.0418073);rs12827504 (0.0418073);rs35366140 (0.0418073);rs11049108 (0.0418073);rs11049102 (0.0418073);rs12146715 (0.0418073);rs7952827 (0.0342487);rs12833700 (0…	24	rs1127787	0.0625356	Yes	2.19577	12	27867727	G	A	-0.0159	0.0028	1.493e-08	---	0	1.525	2	0.4664	exonic	MRPS35	NA	nonsynonymous SNV	MRPS35:NM_001190864:exon2:c.G127A:p.G43R,MRPS35:NM_021821:exon2:c.G127A:p.G43R	.	No	Yes	0.119409	0.0068	0.1009	0.1524	0.1944	0.173	NA	NA	NA	NA	NA	1.479	0	Testis;Colon_Transverse;Esophagus_Mucosa;Artery_Tibial;Thyroid;Esophagus_Muscularis;Stomach
45	rs35024086 (0.234905);rs2015599 (0.234905);rs1006409 (0.177981);rs10771511 (0.177981);rs372063926 (0.039801);rs7969607 (0.0107746);rs34365857 (0.0046388);rs11050173 (0.00448668);rs11050170 (0.00355695);rs10743664 (0.0028257);rs6487809 (0.00224942);rs12231498 (0.00224942);rs61215735 (0.00177526);rs6487807 (0.00177526);rs4331146 (0.00146242);rs7961943 (0.00140422);rs7298031 (0.00140422);rs2016832 (…	57	rs35024086	0.234905	No	2.99499	12	29435505	T	TA	0.0123	0.0021	6.84e-09	---	0	0.014	2	0.9928	ncRNA_intronic	LOC100506606	NA	NA	NA	NA	No	No	0.535743	0.6982	0.3545	0.5542	0.5377	0.4274	NA	NA	NA	NA	NA	NA	NA	NA
46	rs4388979 (0.175886);rs10850362 (0.175886);rs3742028 (0.175886);rs12426673 (0.175886);rs10850589 (0.127939);rs10774928 (0.127939)	6	rs4388979	0.175886	No	2.60876	12	109475012	G	T	-0.0141	0.0021	4.467e-11	--+	24.1	2.635	2	0.2678	intronic	USP30	NA	NA	NA	NA	No	Yes	0.590655	0.3676	0.6844	0.5419	0.8333	0.6233	NA	NA	NA	NA	NA	0.831	NA	NA
47	rs11064881 (0.962572)	1	rs11064881	0.962572	Yes	4.7683	12	120146925	G	A	0.0255	0.004	2.583e-10	+-+	31.8	2.931	2	0.231	intronic	CIT	NA	NA	NA	NA	No	No	0.0327476	0.003	0.0288	0.0726	0.001	0.0676	NA	NA	NA	NA	NA	1.455	NA	NA
48	rs11553699 (1)	1	rs11553699	1	Yes	13.5159	12	122216910	A	G	0.0445	0.0032	1.451e-43	---	0	0.382	2	0.826	UTR3	RHOF;TMEM120B	NM_019034:c.*494T>C;NM_001080825:c.*3282A>G	NA	NA	NA	No	No	0.0419329	0.0023	0.0821	0.0307	NA	0.1193	NA	NA	NA	NA	NA	14.74	NA	NA
49	rs1760940 (0.937336);rs12147688 (0.0626372)	2	rs1760940	0.937336	Yes	4.63412	14	20938251	A	C	0.0263	0.0024	5.196e-27	---	0	1.195	2	0.5501	intronic	PNP	NA	NA	NA	NA	No	No	0.180112	0.205	0.17	0.1626	0.1062	0.2455	NA	NA	NA	NA	NA	3.676	NA	NA
50	rs72698722 (0.559123);rs1555405 (0.107431);rs72698721 (0.054031);rs10873520 (0.0336158);rs10151519 (0.0336158);rs1004573 (0.0281997);rs1004574 (0.0281997);rs72698718 (0.0281997);rs59488041 (0.0281997);rs1004572 (0.0281997);rs72698720 (0.0148562);rs4905998 (0.0101036)	12	rs72698722	0.559123	Yes	3.39568	14	101181881	C	T	-0.0192	0.0027	1.249e-12	---	0	0.085	2	0.9582	intergenic	LINC00523;DLK1	dist=42800;dist=11321	NA	NA	NA	No	No	0.192891	0.18	0.1599	0.1636	0.2599	0.1938	NA	NA	NA	NA	NA	1.67	NA	NA
51	rs289713 (0.409307);rs7499892 (0.140793);rs11076175 (0.11652);rs7203984 (0.0688728);rs8045855 (0.0568884);rs12720922 (0.0389727);rs289714 (0.0224739);rs12720908 (0.0223269);rs1864163 (0.0218205);rs3816117 (0.0167587);rs1800775 (0.0167587);rs11076176 (0.00975738);rs1800777 (0.00830233);rs708272 (0.00671078)	14	rs289713	0.409307	Yes	13.3132	16	57006829	T	A	-0.0149	0.0027	4.136e-08	---	0	0.414	2	0.813	intronic	CETP	NA	NA	NA	NA	No	No	0.656749	0.4145	0.6556	0.7638	0.744	0.7843	NA	NA	NA	NA	NA	6.229	NA	NA
52	rs3889402 (0.0793676);rs142280600 (0.0554614);rs4925157 (0.0507256);rs3088175 (0.0260867);rs2294914 (0.0260867);rs11555081 (0.0260867);rs56230317 (0.0260867);rs56355515 (0.0260867);rs17732686 (0.0260867);rs60435159 (0.0260867);rs56360702 (0.0260867);rs73289931 (0.0260867);rs73289939 (0.0260867);rs58042962 (0.0260867);rs12603700 (0.0260867);rs57476545 (0.0260867);rs73289960 (0.0209363);rs17805907 …	46	rs3889402	0.0793676	Yes	2.32081	17	18167397	G	T	0.026	0.0034	2.599e-14	+++	68.3	6.304	2	0.04276	exonic	MIEF2	NA	nonsynonymous SNV	MIEF2:NM_001144900:exon4:c.G610T:p.A204S	.	No	Yes	0.139776	0.115	0.1484	0.2035	0.1518	0.0924	NA	NA	NA	NA	NA	4.091	0	Skin_Not_Sun_Exposed_Suprapubic;Testis;Adrenal_Gland;Spleen;Colon_Sigmoid;Cells_Cultured_fibroblasts;Breast_Mammary_Tissue;Heart_Left_Ventricle;Esophagus_Gastroesophageal_Junction;Esophagus_Mucosa;Artery_Tibial;Muscle_Skeletal;Adipose_Visceral_Omentum;Artery_Aorta;Thyroid;Esophagus_Muscularis;Liver;Adipose_Subcutaneous;Nerve_Tibial;Heart_Atrial_Appendage;Small_Intestine_Terminal_Ileum;Artery_Coro…
53	rs1967556 (0.0877994);rs200309755 (0.0251569);rs8065529 (0.0183097);rs56709487 (0.0124434);rs495136 (0.0124434);rs2874402 (0.0124434);rs7211006 (0.0124434);rs6505128 (0.0124434);rs2138855 (0.0124434);rs139745191 (0.0124434);rs7222766 (0.0124434);rs6505121 (0.0124434);rs6505120 (0.0124434);rs80063027 (0.0116377);rs771428 (0.00847575);rs13341521 (0.00847575);rs4794857 (0.00847575);rs7208675 (0.0084…	122	rs1967556	0.0877994	No	2.26124	17	27744033	T	G	0.0175	0.0021	1.974e-16	---	0	0.347	2	0.8408	intronic	TAOK1	NA	NA	NA	NA	No	No	0.742612	0.8517	0.5994	0.6656	0.9663	0.5487	NA	NA	NA	NA	NA	0.505	NA	NA
54	rs8067252 (0.597943);rs75637630 (0.01935);rs76947600 (0.01935);rs62070648 (0.01935);rs62070645 (0.01935);rs117529210 (0.01935);rs79461387 (0.01935);rs62070651 (0.0158648);rs62070652 (0.0158648);rs113934718 (0.0158648);rs111305917 (0.0158648);rs113865680 (0.0151834);rs7223535 (0.0130299);rs62070644 (0.0130299);rs62070643 (0.0130299);rs78961639 (0.00883514);rs200298728 (0.00883514);rs199661266 (0.0…	40	rs8067252	0.597943	Yes	13.2204	17	29263700	C	T	-0.0142	0.0026	3.581e-08	---	0	1.26	2	0.5326	intronic	ADAP2	NA	NA	NA	NA	No	No	0.202276	0.3578	0.1427	0.1186	0.0952	0.2276	NA	NA	NA	NA	NA	1.986	NA	NA
55	rs17850455 (1)	1	rs17850455	1	Yes	10.2296	17	62476451	C	G	0.091	0.0104	1.813e-18	---	0	1.032	2	0.5969	exonic	POLG2	NA	nonsynonymous SNV	POLG2:NM_007215:exon7:c.G1247C:p.G416A	Anticodon-binding	Yes	Yes	0.00319489	0.0015	NA	0.001	NA	0.0129	142486	Autosomal_dominant_progressive_external_ophthalmoplegia_with_mitochondrial_DNA_deletions_4|not_specified|Progressive_External_Ophthalmoplegia_with_Mitochondrial_DNA_Deletions	MedGen:C1864668,OMIM:610131|MedGen:CN169374|MedGen:CN239267	criteria_provided,_multiple_submitters,_no_conflicts	Benign/Likely_benign	25.2	.	.
56	rs11082396 (0.165795);rs141236451 (0.0571819);rs77261872 (0.0544208);rs9945167 (0.0439348);rs9945359 (0.0439348);rs9944794 (0.0439348);rs74260365 (0.0439348);rs75763843 (0.0337918);rs75957619 (0.0337918);rs9964138 (0.0260174);rs9951731 (0.0260174);rs9963592 (0.0260174);rs79824385 (0.0260174);rs79010100 (0.0260174);rs117941510 (0.0253888);rs16978036 (0.0253888);rs17841683 (0.0253888);rs28497983 (0…	37	rs11082396	0.165795	No	2.6978	18	42080720	T	C	0.0258	0.0031	2.538e-16	---	0	0.052	2	0.9741	ncRNA_intronic	LINC01478	NA	NA	NA	NA	No	No	0.131589	0.0779	0.1354	0.0695	0.245	0.1461	NA	NA	NA	NA	NA	5.678	NA	NA
57	rs28665408 (0.57391);rs12604328 (0.0596524);rs34594414 (0.0596524);rs1788229 (0.0256175);rs7239671 (0.0183409);rs34875178 (0.0183409);rs1790931 (0.0183409);rs763361 (0.013161);rs4891780 (0.013161);rs1788105 (0.013161);rs3018275 (0.013161);rs1610554 (0.00946547);rs36024512 (0.00946547);rs1790932 (0.00946547);rs34086233 (0.00946547);rs1790961 (0.00946547);rs13381239 (0.00946547);rs9950174 (0.009465…	27	rs28665408	0.57391	Yes	3.49146	18	67516846	A	C	0.0157	0.0021	2.11e-13	---	0	0.283	2	0.8681	downstream	DOK6	dist=524	NA	NA	NA	No	No	0.547724	0.4569	0.5764	0.5215	0.6637	0.5567	NA	NA	NA	NA	NA	0.123	NA	NA
58	rs112743753 (0.0834059);rs12986002 (0.0834059);rs34418036 (0.0642043);rs35581531 (0.0642043);rs62134211 (0.0642043);rs35873901 (0.0642043);rs56119352 (0.0527062);rs11669351 (0.0495354);rs2075606 (0.0424423);rs12232842 (0.0390666);rs112236900 (0.0383046);rs2301813 (0.037099);rs71335282 (0.0296872);rs111287086 (0.0243874);rs11084890 (0.0141434);rs741765 (0.0141434);rs3764640 (0.0141434);rs741764 (0…	43	rs112743753	0.0834059	Yes	2.75102	19	1000420	A	G	0.0116	0.0021	4.794e-08	---	0	0.07	2	0.9657	UTR5	GRIN3B	NM_138690:c.-17A>G	NA	NA	NA	No	No	0.32528	0.2511	0.3948	0.2434	0.2817	0.498	NA	NA	NA	NA	NA	5.648	NA	NA
59	rs11085147 (1)	1	rs11085147	1	Yes	11.9557	19	5711930	C	T	0.0756	0.0036	1.54e-95	+++	6.9	2.148	2	0.3416	exonic	LONP1	NA	nonsynonymous SNV	LONP1:NM_001276480:exon4:c.G134A:p.R45Q,LONP1:NM_004793:exon4:c.G722A:p.R241Q,LONP1:NM_001276479:exon5:c.G530A:p.R177Q	Lon,_substrate-binding_domain	No	Yes	0.0223642	0.0008	0.0231	0.0082	NA	0.0865	656600	not_provided	MedGen:CN517202	criteria_provided,_single_submitter	Benign	22.4	LONP1	Brain_Anterior_cingulate_cortex_BA24;Skin_Not_Sun_Exposed_Suprapubic;Testis;Colon_Transverse;Spleen;Colon_Sigmoid;Cells_Cultured_fibroblasts;Breast_Mammary_Tissue;Brain_Hippocampus;Esophagus_Gastroesophageal_Junction;Brain_Putamen_basal_ganglia;Esophagus_Mucosa;Artery_Tibial;Adipose_Visceral_Omentum;Artery_Aorta;Pituitary;Thyroid;Esophagus_Muscularis;Brain_Cerebellum;Adipose_Subcutaneous;Prostate…
60	rs142158911 (0.0490098);rs6511720 (0.0490098);rs57217136 (0.0345215);rs114846969 (0.0345215);rs17248727 (0.0345215);rs73015024 (0.0244057);rs138294113 (0.0244057);rs142130958 (0.0244057);rs148898583 (0.0244057);rs61194703 (0.0244057);rs73015011 (0.0244057);rs10412048 (0.0244057);rs73015020 (0.0244057);rs12151108 (0.0244057);rs144826254 (0.0244057);rs10402112 (0.0244057);rs145960625 (0.021625);rs1…	42	rs142158911	0.0490098	No	2.05059	19	11190534	G	A	0.0192	0.0033	7.386e-09	+-+	0	1.506	2	0.4709	intergenic	SMARCA4;BM450697	dist=17390;dist=9210	NA	NA	NA	No	No	0.110623	0.2133	0.0994	0.0767	0.0149	0.1123	NA	NA	NA	NA	NA	1.853	NA	NA
61	rs139891465 (0.996324)	1	rs139891465	0.996324	No	5.86038	19	17365087	C	T	0.0454	0.0053	1.227e-17	+++	0	0.228	2	0.8923	intronic	USHBP1	NA	NA	NA	NA	No	No	0.0165735	0.0038	0.036	0.0133	NA	0.0398	NA	NA	NA	NA	NA	3.819	NA	NA
61	rs4808075 (0.105709);rs10419397 (0.104948);rs56069439 (0.104509);rs13343778 (0.0980371);rs55924783 (0.0738152);rs4808616 (0.0733522);rs113299211 (0.0729241);rs67397200 (0.0725952);rs111961716 (0.0709743);rs4808076 (0.0702698);rs200337891 (0.0514705);rs28473003 (0.0502189);rs61494113 (0.0480526)	13	rs4808075	0.105709	No	2.40986	19	17390291	T	C	-0.0274	0.0023	3.189e-32	+++	0	0.477	2	0.7877	downstream	BABAM1	dist=129	NA	NA	NA	No	No	0.154752	0.2224	0.1556	0.1115	0.002	0.2604	NA	NA	NA	NA	NA	3.051	NA	NA
61	rs35586766 (0.677972);rs6512183 (0.11045);rs10420922 (0.0912805);rs35006574 (0.0849748)	4	rs35586766	0.677972	No	3.88933	19	17392629	G	A	0.0313	0.0036	4.483e-18	+++	42.4	3.472	2	0.1762	upstream	ANKLE1	dist=81	NA	NA	.	No	No	0.158147	0.2882	0.0735	0.0869	0.1627	0.1103	NA	NA	NA	NA	NA	7.8	ABHD8;BABAM1;GTPBP3;ANKLE1;NR2F6	Skin_Not_Sun_Exposed_Suprapubic;Cells_EBV-transformed_lymphocytes;Spleen;Cells_Cultured_fibroblasts;Breast_Mammary_Tissue;Esophagus_Mucosa;Artery_Tibial;Muscle_Skeletal;Thyroid;Esophagus_Muscularis;Nerve_Tibial;Whole_Blood;Lung;Skin_Sun_Exposed_Lower_leg
62	rs2304128 (0.165505);rs58847337 (0.0755947);rs73004962 (0.0755947);rs57504626 (0.0651692);rs16996185 (0.0651692);rs12610185 (0.0651692);rs12610191 (0.0651692);rs10500212 (0.0651692);rs73004966 (0.0562203);rs73004975 (0.0419273);rs73004959 (0.0362451);rs150824230 (0.0313547);rs12608729 (0.0271428);rs73004926 (0.0254005);rs73004933 (0.0220916);rs141756246 (0.0220916);rs73004951 (0.0203828);rs730049…	19	rs2304128	0.165505	Yes	2.67307	19	19746151	G	T	0.0226	0.0039	9.165e-09	+++	0	0.714	2	0.6996	intronic	GMIP	NA	NA	NA	NA	No	No	0.123403	0.1755	0.1354	0.1421	0.0714	0.0805	NA	NA	NA	NA	NA	0.159	NA	NA
63	rs1065853 (0.780059);rs7412 (0.219939)	2	rs1065853	0.780059	Yes	3.94093	19	45413233	G	T	0.0388	0.0039	1.585e-23	+++	44.9	3.628	2	0.163	downstream	APOE	dist=581	NA	NA	NA	No	No	0.0766773	0.1074	0.0476	0.045	0.1012	0.0626	NA	NA	NA	NA	NA	0.008	NA	NA
64	rs892090 (0.234067);rs1613662 (0.234067);rs1654425 (0.153324);rs12609736 (0.12433);rs61658003 (0.0856496);rs1671152 (0.0102461);rs4020012 (0.00951049);rs1654444 (0.00755425);rs1671219 (0.00755425);rs1654442 (0.00755425);rs1626971 (0.00755425);rs1671220 (0.00755425);rs1671226 (0.00712321);rs775824 (0.00624392);rs1654440 (0.00624392);rs8100773 (0.00546473);rs8099942 (0.00546473);rs35266089 (0.00501…	26	rs892090	0.234067	No	3.12368	19	55539072	T	G	-0.0167	0.0028	4.217e-09	+++	0	0.336	2	0.8454	exonic	GP6	NA	synonymous SNV	GP6:NM_001083899:exon4:c.A484C:p.R162R,GP6:NM_001256017:exon4:c.A484C:p.R162R,GP6:NM_016363:exon4:c.A484C:p.R162R	NA	No	No	0.842652	0.7474	0.9092	0.7843	0.9663	0.8549	257226	not_specified	MedGen:CN169374	criteria_provided,_single_submitter	Benign	10.28	NA	NA
65	rs6074896 (0.999241)	1	rs6074896	0.999241	No	6.58792	20	1597228	G	A	-0.0204	0.0022	1.836e-20	---	0	0.297	2	0.8619	intronic	SIRPB1	NA	NA	NA	NA	No	No	0.735623	0.5424	0.7954	0.7914	0.9742	0.6551	NA	NA	NA	NA	NA	2.242	NA	NA
65	rs156355 (0.943727);rs156333 (0.0064512)	2	rs156355	0.943727	Yes	4.66338	20	1818613	T	C	0.0214	0.0022	6.411e-23	---	61	5.132	2	0.07683	intergenic	LOC100289473;SIRPA	dist=58221;dist=56200	NA	NA	NA	No	No	0.682109	0.879	0.5	0.6973	0.7202	0.496	NA	NA	NA	NA	NA	1.615	NA	NA
65	rs4814778 (0.462974);rs6136489 (0.282138);rs6112072 (0.252192)	3	rs4814778	0.462974	No	3.376	20	1922914	G	C	-0.0297	0.0022	5.275e-40	---	0	1.798	2	0.407	intergenic	SIRPA;PDYN-AS1	dist=1676;dist=4942	NA	NA	NA	No	No	0.597644	0.7413	0.4265	0.6237	0.751	0.3479	NA	NA	NA	NA	NA	0.822	NA	NA
66	rs6105852 (0.120099);rs6105851 (0.119793);rs8121099 (0.119786);rs6111779 (0.0682359);rs754169 (0.0565721);rs8121298 (0.0358655);rs7267254 (0.0358036);rs11696758 (0.0357727);rs751902 (0.0357704);rs984853 (0.0350043);rs11697739 (0.0349676);rs3790301 (0.0349008);rs6111753 (0.0348385);rs6136235 (0.0348084);rs910900 (0.0347891);rs982121 (0.0344711);rs982120 (0.0344689);rs16978653 (0.0341981);rs6136244…	19	rs6105852	0.120099	Yes	2.49765	20	17955153	G	A	0.0221	0.0021	1.41e-25	+++	0	0.191	2	0.9089	intronic	MGME1	NA	NA	NA	NA	Yes	Yes	0.608027	0.6634	0.4683	0.6779	0.6538	0.5179	NA	NA	NA	NA	NA	2.187	NA	NA
66	rs76599088 (0.687836);rs75469378 (0.206419);rs186228279 (0.0880411)	3	rs76599088	0.687836	Yes	3.72809	20	17968871	C	T	0.0623	0.0082	3.157e-14	+++	0	1.064	2	0.5873	exonic	MGME1	NA	nonsynonymous SNV	MGME1:NM_001363738:exon4:c.C554T:p.T185I,MGME1:NM_052865:exon4:c.C794T:p.T265I,MGME1:NM_001310338:exon5:c.C839T:p.T280I	PD-(D/E)XK_endonuclease-like_domain,_AddAB-type	Yes	Yes	0.00439297	0.0008	0.0072	0.002	NA	0.0139	237109	Mitochondrial_DNA_depletion_syndrome_11|not_specified|not_provided	MedGen:C3554462,OMIM:615084,Orphanet:ORPHA352447|MedGen:CN169374|MedGen:CN517202	criteria_provided,_conflicting_interpretations	Conflicting_interpretations_of_pathogenicity	29.6	.	.
67	rs13815 (0.137417);rs2245946 (0.137417);rs2245947 (0.137417);rs5759176 (0.137417);rs737802 (0.0755889);rs2076079 (0.0755889);rs2066910 (0.0755889);rs6003067 (0.0755889);rs2235317 (0.0416577);rs2235316 (0.0416577);rs7402 (0.0416577)	11	rs13815	0.137417	No	2.63777	22	43529314	G	C	0.0317	0.0023	1.456e-44	+++	16.6	2.399	2	0.3013	exonic	MCAT	NA	nonsynonymous SNV	MCAT:NM_173467:exon4:c.C908G:p.A303G	Polyketide_synthase,_acyl_transferase_domain;Acyl_transferase	No	Yes	0.489617	0.2216	0.5432	0.4836	0.6369	0.663	NA	NA	NA	NA	NA	8.023	TTLL12;BIK;TSPO;MCAT	Brain_Frontal_Cortex_BA9;Colon_Sigmoid;Brain_Cortex;Esophagus_Gastroesophageal_Junction;Brain_Putamen_basal_ganglia;Esophagus_Mucosa;Artery_Tibial;Adipose_Visceral_Omentum;Artery_Aorta;Thyroid;Esophagus_Muscularis;Brain_Cerebellum;Adipose_Subcutaneous;Nerve_Tibial;Brain_Caudate_basal_ganglia;Skin_Sun_Exposed_Lower_leg
68	rs140522 (0.316625);rs12148 (0.132648);rs131814 (0.0996661);rs2782 (0.0996661);rs131808 (0.0996661);rs470119 (0.0750394);rs140523 (0.0750394);rs131801 (0.0750394)	8	rs140522	0.316625	No	3.29972	22	50971266	T	C	-0.0142	0.0022	2.841e-10	+++	0	0.376	2	0.8286	upstream	ODF3B	dist=258	NA	NA	NA	No	No	0.61901	0.4735	0.6499	0.6881	0.6607	0.6799	NA	NA	NA	NA	NA	1.772	NA	NA
69	rs3002417 (0.610746);rs3002416 (0.365261)	2	rs3002417	0.610746	No	3.31633	X	39708724	T	C	-0.0103	0.0018	1.914e-08	+++	0	0.045	2	0.978	intergenic	MIR1587;BCOR	dist=11857;dist=201775	NA	NA	NA	No	No	0.425166	0.1147	0.2939	0.5682	0.7277	0.4856	NA	NA	NA	NA	NA	6.066	NA	NA
70	rs377206363 (0.113531);rs60400176 (0.0145637);rs111701081 (0.0145637);rs540445 (0.0145637);rs144226500 (0.0145637);rs150243704 (0.0109597);rs11091642 (0.0109597);rs5914991 (0.0109597);rs5914934 (0.00826635);rs5915004 (0.00826635);rs73226004 (0.00826635);rs7886724 (0.00826635);rs34935594 (0.006249);rs5914067 (0.006249);rs12690332 (0.006249);rs5914105 (0.006249);rs2142772 (0.006249);rs55696136 (0.0…	560	rs377206363	0.113531	No	2.59815	X	57434968	C	CTATT	-0.0133	0.0021	3.3e-10	---	0	1.944	2	0.3784	intronic	FAAH2	NA	NA	NA	NA	No	No	0.491126	0.2353	0.5248	0.5669	0.5628	0.6606	NA	NA	NA	NA	NA	NA	NA	NA
71	rs73250616 (0.507535);rs4828051 (0.0876019);rs5921641 (0.0484625);rs1777520 (0.0153907);rs2858173 (0.0153907);rs2858172 (0.0153907);rs5967176 (0.0116432);rs2859159 (0.0116432);rs929018 (0.0116432);rs5921656 (0.0116432);rs4828062 (0.00883529);rs5920847 (0.00883529);rs2858175 (0.00883529);rs2858264 (0.00883529);rs2859168 (0.00672528);rs6616172 (0.00672528);rs2798207 (0.00672528);rs782544556 (0.0067…	85	rs73250616	0.507535	Yes	13.0179	X	99993277	T	C	0.0097	0.0017	2.577e-08	---	0	0.14	2	0.9324	intergenic	SYTL4;CSTF2	dist=6169;dist=82071	NA	NA	NA	No	No	0.34596	0.0608	0.4466	0.4833	0.3757	0.4922	NA	NA	NA	NA	NA	3.712	NA	NA
72	rs392020 (0.327068);rs371749 (0.192854);rs3216181 (0.192854);rs432528 (0.114);rs12390 (0.114);rs372646 (0.040134)	6	rs392020	0.327068	Yes	3.04173	X	118601473	T	C	-0.0212	0.002	6.848e-26	+++	0	1.083	2	0.5818	ncRNA_exonic	SLC25A5-AS1	NA	NA	NA	NA	No	Yes	0.811391	0.987	0.7576	0.8134	0.6819	0.7454	NA	NA	NA	NA	NA	5.045	NA	NA

## Sheet: S2. Table 3
Hagg et al							Chong et al										Comparison
SNP	CHR	POS	EFFECT ALLELE	BETA	SE	PVALUE	RSID	PROXY SNP R2	CHR	POS	NON-EFFECT ALLELE	EFFECT ALLELE	BETA	SE	P-VALUE	P-VALUE (no blood cell adj)	Bonferroni Significant in Chong	Suggestively significant in Chong	Non-significant in Chong	Significant in Chong analysis without blood cell trait covariates
rs806709	19	5618221	A	0.0703824	0.00867347	3e-62	rs806709	NA	19	5618232	A	G	-0.0698	0.0035	4.96e-89	1.75025e-80	1	1	0	1
rs210143	6	33579153	T	-0.0353284	0.00561224	3e-36	rs210143	NA	6	33546930	T	C	0.0155	0.0023	1.901e-11	4.40961e-35	1	1	0	1
rs11078935	17	40035884	G	0.0314306	0.00561224	1e-31	rs11078935	NA	17	38192137	T	G	0.0038	0.0022	0.08812	6.96787e-57	0	0	1	1
rs4895441	6	135105435	G	0.031499	0.00561224	9e-28	rs4895441	NA	6	135426573	A	G	0.0177	0.0024	8.309e-14	1.2598e-56	1	1	0	1
rs10740118	10	63341447	C	-0.0270046	0.00510204	5e-25	rs10740118	NA	10	65101207	G	C	-0.0451	0.0021	5.51e-98	1.96562e-25	1	1	0	1
rs11006132	10	58396406	G	0.0310153	0.00612245	4e-24	rs11006132	NA	10	60156166	A	G	0.0291	0.0025	4.385e-31	1.66917e-23	1	1	0	1
rs11697739	20	17949662	T	-0.0254133	0.00510204	5e-23	rs11697739	NA	20	17930306	T	C	0.0218	0.0021	5.874e-25	2.91608e-21	1	1	0	1
rs10419397	19	17280519	A	-0.0277552	0.00561224	7e-23	rs10419397	NA	19	17391328	G	A	-0.0274	0.0023	2.979e-32	1.74542e-24	1	1	0	1
rs1760940	14	20470092	C	0.0281134	0.00612245	4e-21	rs1760940	NA	14	20938251	A	C	0.0263	0.0024	5.196e-27	1.18032e-25	1	1	0	1
rs518867	4	74089333	T	-0.0245654	0.00561224	2e-20	rs518867	NA	4	74955050	T	C	0.0063	0.0022	0.003625	5.13807e-40	0	0	0	1
rs1408343	10	100889008	G	-0.0261039	0.00612245	2e-19	rs1408343	NA	10	102648765	A	G	-0.0261	0.0024	6.259e-28	1.37373e-22	1	1	0	1
rs114694170	5	88884379	C	0.0491234	0.0112245	3e-19	rs114694170	NA	5	88180196	T	C	0.0331	0.0045	3.041e-13	4.56983e-22	1	1	0	1
rs75107793	22	50190508	A	0.0444502	0.00969388	5e-19	rs75107793	NA	22	50628937	G	A	0.0227	0.0041	3.084e-08	1.34679e-15	1	1	0	1
rs566777150	19	5739843	AAAAAAAAAAAAAG	0.0228166	0.00510204	1e-18	rs566777150	NA	19	5739853	A	AAAAAAAAAAAAAG	0.0202	0.0021	1.879e-21	1.30888e-18	1	1	0	1
rs59488041	14	100713704	A	-0.032236	0.00765306	1e-17	rs59488041	NA	14	101180041	T	A	-0.0207	0.0031	1.913e-11	1.08668e-14	1	1	0	1
rs342293	7	106731773	G	0.0220825	0.00510204	1e-17	rs342293	NA	7	106372219	C	G	0.0283	0.0021	1.049e-40	4.20436e-21	1	1	0	1
rs3110823	7	135672728	C	0.0290802	0.00714286	2e-17	rs3110823	NA	7	135357476	A	C	0.024	0.0028	1.177e-17	2.72584e-15	1	1	0	1
rs3809272	12	111362454	A	-0.02337	0.00561224	7e-17	rs3809272	NA	12	111800258	G	A	-0.0061	0.0023	0.008413	3.17395e-11	0	0	0	1
rs385893	9	4763176	T	-0.0215047	0.00561224	7e-17	rs385893	NA	9	4763176	T	C	0.0153	0.0021	5.958e-13	3.00954e-18	1	1	0	1
rs831522	2	73920594	C	0.0227385	0.00561224	8e-17	rs831522	NA	2	74147721	C	A	-0.0238	0.0022	2.406e-26	2.50438e-21	1	1	0	1
rs35586766	19	17281820	A	0.0358754	0.00867347	3e-16	rs35586766	NA	19	17392629	G	A	0.0313	0.0036	4.483e-18	8.53493e-13	1	1	0	1
rs1065853	19	44909976	T	0.0376454	0.00969388	2e-15	rs1065853	NA	19	45413233	G	T	0.0388	0.0039	1.585e-23	1.85097e-17	1	1	0	1
rs1474868	1	11984107	T	-0.0202598	0.00510204	4e-15	rs1474868	NA	1	12044164	C	T	-0.0178	0.0021	4.031e-17	3.09885e-21	1	1	0	1
rs156333	20	1847009	A	0.0204835	0.00561224	4e-15	rs156333	NA	20	1827655	G	A	0.0194	0.0021	8.85e-20	4.63234e-23	1	1	0	1
rs8179	7	92606850	T	-0.0241457	0.00612245	3e-14	rs8179	NA	7	92236164	T	C	0.011	0.0026	2.36e-05	4.28943e-21	0	0	0	1
rs9469525	6	33614028	A	0.0238683	0.00612245	1e-13	rs9469525	NA	6	33581805	G	A	0.0154	0.0026	4.567e-09	2.39497e-21	1	1	0	1
rs4388979	12	109037207	G	0.0190599	0.00510204	3e-13	rs4388979	NA	12	109475012	G	T	-0.0141	0.0021	4.467e-11	2.06586e-19	1	1	0	1
rs11704452	22	43115862	G	-0.0255914	0.00663265	3e-13	rs11704452	NA	22	43511868	T	G	-0.0232	0.0029	9.354e-16	8.66962e-12	1	1	0	1
rs55757004	17	39970142	T	-0.0317548	0.00867347	8e-13	rs55757004	NA	17	38126395	G	T	-0.0102	0.0036	0.004997	1.54099e-24	0	0	0	1
rs11006121	10	58362306	T	0.0185438	0.00561224	2e-12	rs11006121	NA	10	60122066	C	T	0.0188	0.0022	2.051e-18	6.25317e-15	1	1	0	1
rs1790961	18	69858050	T	-0.0181004	0.00510204	2e-12	rs1790961	NA	18	67525286	T	G	0.0145	0.0021	6.097e-12	4.18986e-14	1	1	0	1
rs1613662	19	55025227	G	0.0243097	0.00663265	2e-12	rs1613662	NA	19	55536595	G	A	-0.0167	0.0028	3.9e-09	3.65006e-14	1	1	0	1
rs77236693	7	114980451	T	0.030299	0.00867347	6e-12	rs77236693	NA	7	114620506	C	T	0.036	0.0036	2.079e-23	3.66522e-18	1	1	0	1
rs113422568	10	102578181	A	0.0188826	0.00561224	7e-12	rs113422568	NA	10	104337938	G	A	0.0175	0.0023	8.769e-15	1.40088e-11	1	1	0	1
rs2853672	5	1292868	A	-0.0177584	0.00510204	7e-12	rs2853672	NA	5	1292983	C	A	-0.0147	0.0021	3.84e-12	1.27169e-07	1	1	0	0
rs16978036	18	44501850	T	0.0261988	0.00765306	1e-11	rs16978036	NA	18	42081815	G	T	0.0259	0.0032	2.438e-16	4.60808e-08	1	1	0	1
rs35979828	12	54292096	T	-0.0340757	0.0102041	2e-11	rs35979828	NA	12	54685880	C	T	-0.0133	0.0041	0.001284	2.78163e-08	0	0	0	1
rs12941465	17	40099312	A	-0.0201722	0.00612245	3e-11	rs12941465	NA	17	38255565	G	A	-0.0047	0.0025	0.05742	1.34091e-15	0	0	1	1
rs10094039	8	129577430	A	-0.0174845	0.00561224	4e-11	rs10094039	NA	8	130589676	A	G	0.0076	0.0022	0.0004955	1.2939e-15	0	0	0	1
rs11615667	12	121961267	A	0.0267851	0.00816327	5e-11	rs11615667	NA	12	122399173	C	A	0.0371	0.0033	1.537e-28	4.76541e-11	1	1	0	1
rs11696739	20	1620279	A	-0.0173694	0.00561224	6e-11	rs11696739	NA	20	1600925	G	A	-0.0167	0.0022	1.62e-14	7.41652e-17	1	1	0	1
rs760699	22	43127182	T	-0.0249536	0.00765306	7e-11	rs760699	NA	22	43523188	T	C	0.0235	0.0031	6.318e-14	1.16627e-12	1	1	0	1
rs4510145	19	5554310	A	-0.0166278	0.00510204	1e-10	rs4510145	NA	19	5554321	G	A	-0.0135	0.0021	1.748e-10	2.11295e-08	1	1	0	1
rs10835226	11	3873037	T	0.0178064	0.00561224	5e-10	rs10835226	NA	11	3894267	C	T	0.0184	0.0023	4.826e-15	3.61169e-09	1	1	0	1
rs6976396	7	28783835	A	-0.0211083	0.00714286	2e-09	rs6976396	NA	7	28823452	C	A	-0.0041	0.0029	0.1558	9.81567e-10	0	0	1	1
rs56225686	9	88778483	A	-0.0323089	0.0107143	2e-09	rs56225686	NA	9	91393398	T	A	-0.015	0.0044	0.0006346	8.10961e-09	0	0	0	1
rs4841132	8	9326086	A	0.0264795	0.00867347	3e-09	rs4841132	NA	8	9183596	A	G	-0.0212	0.0037	7.456e-09	1.85353e-12	1	1	0	1
rs2057657	5	132473624	G	-0.0179181	0.00612245	4e-09	rs2057657	NA	5	131809316	A	G	-0.0111	0.0025	9.48e-06	1.34045e-10	0	0	0	1
rs4648452	1	3079958	T	-0.0193305	0.00663265	6e-09	rs4648452	NA	1	2996522	C	T	-0.0191	0.0027	2.257e-12	1.81552e-09	1	1	0	1
rs2063185	17	1445010	T	0.0165701	0.00561224	6e-09	rs2063185	NA	17	1348304	T	C	-0.0035	0.0023	0.1344	6.29521e-06	0	0	1	0
rs41294856	6	135091244	T	-0.0250398	0.00816327	6e-09	rs41294856	NA	6	135412382	C	T	-0.0115	0.0035	0.001188	5.90745e-10	0	0	0	1
rs113214100	22	50199743	CA	-0.0204689	0.00663265	8e-09	rs113214100	NA	22	50638171	C	CA	-0.0126	0.0029	1.544e-05	2.22536e-07	0	0	0	0
chr5:88175199	5	88175199	T	0.0148636	0.00515306	9e-09	rs188582	1	5	88167740	G	C	0.007	0.0021	0.0009663	9.93322e-08	0	0	0	0
rs741735	11	256976	A	0.0170537	0.00612245	1e-08	rs741735	NA	11	256976	C	A	0.0081	0.0025	0.001079	1.41189e-16	0	0	0	1
rs3087374	15	89316763	A	0.0269599	0.00918367	1e-08	rs3087374	NA	15	89859994	C	A	0.0194	0.0039	4.969e-07	1.89012e-06	0	1	0	0
rs12924138	16	89688036	T	0.0146441	0.00515306	1e-08	rs12924138	NA	16	89754444	G	T	0.0069	0.0021	0.001084	1.59786e-06	0	0	0	0
rs12500975	4	73841923	C	-0.0149096	0.00520408	1e-08	rs12500975	NA	4	74707640	C	T	0.003	0.0021	0.1568	6.81711e-14	0	0	1	1
rs12451555	17	18329958	G	-0.0169273	0.00612245	2e-08	rs12451555	NA	17	18233272	T	G	-0.0156	0.0025	3.031e-10	1.79259e-08	1	1	0	1
rs8110045	19	5539894	G	-0.0154827	0.00561224	2e-08	rs8110045	NA	19	5539905	A	G	-0.0096	0.0023	2.396e-05	7.50793e-05	0	0	0	0
rs12155038	7	44833378	A	-0.0146519	0.00515306	2e-08	rs12155038	NA	7	44872977	G	A	-0.0104	0.0021	8.988e-07	2.94768e-05	0	1	0	0
chr3:39163813	3	39163813	G	0.0226626	0.00816327	2e-08	rs17791786	0.86	3	39175004	C	T	0.0237	0.0033	7.269e-13	4.14019e-08	1	1	0	1
rs11865642	16	8956780	C	-0.0183694	0.00663265	3e-08	rs11865642	NA	16	9050637	A	C	-0.0114	0.0027	2.855e-05	5.02481e-08	0	0	0	0
rs10974817	9	4856417	A	-0.0145298	0.0052551	3e-08	rs10974817	NA	9	4856417	A	G	0.012	0.0022	2.526e-08	2.19079e-12	1	1	0	1
rs35734242	4	712911	C	-0.0142637	0.00520408	4e-08	rs35734242	NA	4	706700	T	C	-0.0042	0.0021	0.04721	1.99122e-06	0	0	0	0
rs16874653	7	28675439	G	-0.0151318	0.00556122	4e-08	rs16874653	NA	7	28715056	A	G	-0.0041	0.0023	0.06855	2.56886e-10	0	0	1	1
rs144382588	17	8221246	A	0.0254911	0.00969388	5e-08	rs144382588	NA	17	8124563	A	AATC	-0.011	0.0038	0.004181	0.00165898	0	0	0	0

## Sheet: S2. Table 4
Longchamps									CHONG									COMPARISON
SNP	CHR	POS	EFFECT ALLELE	NON-EFFECT ALLELE	BETA	SE	P-VALUE	Bonferroni significant in Longchamps	SNP	Proxy r2	CHR	BP	NON-EFFECT ALLELE	EFFECT ALLELE	BETA	SE	P-VALUE	Bonferroni Significant in Chong	Suggestively Significant in Chong	Non-significant in Chong
rs1569419	1	2996602	T	C	-0.02295	0.002504	1.9e-19	1	rs1569419	NA	1	2996602	T	C	0.0189	0.0025	6.87e-14	1	1	0		112
rs3818157	1	12027308	G	A	0.021182	0.00212	3e-24	1	rs3818157	NA	1	12027308	G	A	-0.0178	0.0021	9.152e-17	1	1	0		27
rs204071	1	29194032	C	T	-0.02249	0.004152	2.8e-08	1	rs204071	NA	1	29194032	C	T	0.0166	0.0042	7.556e-05	0	0	0		0.603448
1:156455314	1	156455314	CTT	C	0.014484	0.002256	9.9e-11	1	rs2274319	0.87	1	156450873	T	C	-0.0139	0.0022	4.087e-10	1	1	0
rs2145380	1	171884986	G	C	0.0117428	0.00216392	1.2e-07	0	rs2145380	NA	1	171884986	G	C	-0.0029	0.0022	0.1844	0	0	1
rs6425521	1	171942783	C	A	-0.02174	0.002642	2.3e-17	1	rs6425521	NA	1	171942783	C	A	0.0161	0.0027	1.417e-09	1	1	0		0.232759
rs9425311	1	172388778	G	T	0.013351	0.0021	3.9e-10	1	rs9425311	NA	1	172388778	G	T	-0.0116	0.0021	4.112e-08	1	1	0
1:205246482	1	205246482	TTTTG	T	0.016314	0.002154	1.5e-13	1	rs1172130	1	1	205244953	G	A	-0.0041	0.0022	0.06046	0	0	1
rs10749636	1	248020448	G	A	-0.01532	0.002477	1.1e-09	1	rs10749636	NA	1	248020448	G	A	0.0155	0.0025	5.434e-10	1	1	0
rs655029	2	31477838	G	A	0.014052	0.002335	1.6e-09	1	rs655029	NA	2	31477838	G	A	-0.008	0.0024	0.0006484	0	0	0
rs711244	2	37068428	C	T	0.013768	0.002122	1.8e-10	1	rs711244	NA	2	37068428	C	T	-0.0103	0.0021	1.492e-06	0	1	0
rs2302643	2	64881229	G	A	-0.01212	0.002125	7.1e-09	1	rs2302643	NA	2	64881229	G	A	0.0093	0.0021	1.275e-05	0	0	0
rs151084028	2	68419377	T	G	0.085386	0.01447	3.8e-09	1	rs151084028	NA	2	68419377	T	G	-0.0706	0.0146	1.452e-06	0	1	0
rs865551	2	74151893	C	G	0.015864	0.002189	3.5e-13	1	rs865551	NA	2	74151893	C	G	-0.0169	0.0022	1.693e-14	1	1	0
rs62641680	2	74166053	G	A	0.107204	0.006253	1.5e-65	1	rs62641680	NA	2	74166053	G	A	-0.0903	0.0063	4.634e-47	1	1	0
rs74874677	2	74177777	A	G	0.099827	0.007026	6e-46	1	rs74874677	NA	2	74177777	A	G	-0.0819	0.0071	3.617e-31	1	1	0
rs12052715	2	160677375	C	G	0.016754	0.002343	3.3e-13	1	rs12052715	NA	2	160677375	C	G	-0.0133	0.0024	1.72e-08	1	1	0
rs147820690	2	160735174	C	T	-0.12394	0.020575	3.8e-09	1	NA	NA	NA	NA	NA	NA	NA	NA	NA	NA	NA	NA
rs78909033	2	241510903	G	A	0.024616	0.003077	4.4e-15	1	rs78909033	NA	2	241510903	G	A	-0.021	0.0031	1.003e-11	1	1	0
rs13084580	3	39188182	C	T	-0.02691	0.003309	4.2e-16	1	rs13084580	NA	3	39188182	C	T	0.0244	0.0033	2.189e-13	1	1	0
rs6786055	3	48751820	G	T	0.014694	0.002175	2.7e-12	1	rs6786055	NA	3	48751820	G	T	-0.0121	0.0022	3.619e-08	1	1	0
rs1354034	3	56849749	T	C	0.031093	0.002136	3.4e-49	1	rs1354034	NA	3	56849749	T	C	-0.0268	0.0022	2.049e-35	1	1	0
rs6778131	3	168861068	T	A	0.012015	0.002176	2.3e-08	1	rs6778131	NA	3	168861068	T	A	-0.0086	0.0022	7.894e-05	0	0	0
rs1420476	3	168864550	T	A	-0.02322	0.005112	5.7e-06	0	rs1420476	NA	3	168864550	T	A	0.0159	0.0052	0.002069	0	0	0
rs34894010	3	179094386	C	G	-0.03746	0.005212	1.6e-12	1	rs34894010	NA	3	179094386	C	G	0.035	0.0053	3.079e-11	1	1	0
rs755492124	4	102777542	TAAAG	T	-0.01375	0.002148	2.4e-11	1	rs28396651	NA	4	102819025	A	G	-0.0124	0.0022	9.572e-09	1	1	0
rs6894574	5	1103495	T	C	0.0124399	0.00219393	1.3e-08	1	rs6894574	NA	5	1103495	T	C	-0.0102	0.0022	5.683e-06	0	0	0
rs2736100	5	1286516	C	A	0.01726	0.002098	1.6e-16	1	rs2736100	NA	5	1286516	C	A	-0.0162	0.0021	1.437e-14	1	1	0
rs34592828	5	75996909	G	A	-0.03215	0.005056	5.8e-11	1	rs34592828	NA	5	75996909	G	A	0.0224	0.0051	1.089e-05	0	0	0
rs114694170	5	88180196	T	C	-0.03657	0.004514	9.9e-16	1	rs114694170	NA	5	88180196	T	C	0.0331	0.0045	3.041e-13	1	1	0
rs56116444	5	111061847	T	G	0.025006	0.00398	3.8e-10	1	rs56116444	NA	5	111061847	T	G	-0.0173	0.004	1.539e-05	0	0	0
rs193541	5	122253304	C	T	-0.01303	0.002122	6.1e-10	1	rs193541	NA	5	122253304	C	T	0.0102	0.0021	1.717e-06	0	1	0
rs926326	6	25575402	A	G	-0.01712	0.002504	1.2e-11	1	rs926326	NA	6	25575402	A	G	0.0149	0.0025	3.424e-09	1	1	0
rs2844484	6	31536224	A	G	0.017398	0.002154	3.9e-16	1	rs2844484	NA	6	31536224	A	G	-0.0117	0.0022	6.898e-08	0	1	0
rs45552734	6	31583699	C	T	-0.02088	0.003239	7.3e-11	1	rs45552734	NA	6	31583699	C	T	0.0093	0.0032	0.004394	0	0	0
rs511515	6	33541507	A	G	-0.02091	0.00229	5.2e-21	1	rs511515	NA	6	33541507	A	G	0.0154	0.0023	2.855e-11	1	1	0
rs5745582	6	33546498	C	T	-0.02559	0.002737	1.2e-21	1	rs5745582	NA	6	33546498	C	T	0.021	0.0028	3.455e-14	1	1	0
rs4895441	6	135426573	A	G	-0.01996	0.002355	9.5e-18	1	rs4895441	NA	6	135426573	A	G	0.0177	0.0024	8.309e-14	1	1	0
rs7744765	6	135523583	T	C	0.015271	0.002137	3.1e-13	1	rs7744765	NA	6	135523583	T	C	-0.0136	0.0021	2.317e-10	1	1	0
rs200957609	7	4824629	G	A	-0.11682	0.021434	7.6e-08	0	NA	NA	NA	NA	NA	NA	NA	NA	NA	0		1
rs35585318	7	44891819	T	C	0.0133756	0.00211737	5.3e-10	1	rs35585318	NA	7	44891819	T	C	-0.0099	0.0022	5.114e-06	0	0	0
rs6943701	7	45133116	A	T	-0.01808	0.00275	2.5e-11	1	rs6943701	NA	7	45133116	A	T	0.0178	0.0028	1.262e-10	1	1	0
rs17260734	7	80143355	T	A	-0.01124	0.002114	7.1e-08	0	rs17260734	NA	7	80143355	T	A	0.0103	0.0021	1.391e-06	0	1	0
rs445	7	92408370	C	T	-0.02067	0.003546	3e-09	1	rs445	NA	7	92408370	C	T	0.0207	0.0036	8.85e-09	1	1	0
rs139141690	7	101499930	G	A	0.098921	0.015597	2e-10	1	NA	NA	NA	NA	NA	NA	NA	NA	NA	NA	NA	NA
rs342293	7	106372219	C	G	-0.03451	0.002101	7e-61	1	rs342293	NA	7	106372219	C	G	0.0283	0.0021	1.049e-40	1	1	0
rs74750282	7	114744463	T	C	-0.04784	0.003735	7.3e-37	1	rs74750282	NA	7	114744463	T	C	0.038	0.0038	4.287e-24	1	1	0
rs602616	7	129204325	C	G	0.019298	0.003701	3.2e-08	1	rs602616	NA	7	129204325	C	G	-0.0181	0.0037	1.184e-06	0	1	0
rs10085457	7	135310860	G	A	-0.00919	0.002238	3.4e-05	0	rs10085457	NA	7	135310860	G	A	0.0097	0.0023	1.592e-05	0	0	0
rs3110823	7	135357476	A	C	-0.03294	0.002793	5.9e-33	1	rs3110823	NA	7	135357476	A	C	0.024	0.0028	1.177e-17	1	1	0
rs7800558	7	140242661	T	C	0.012245	0.002126	1.2e-08	1	rs7800558	NA	7	140242661	T	C	-0.0033	0.0021	0.1179	0	0	1
rs117728810	7	151574265	G	A	0.023917	0.004571	8.7e-08	0	rs117728810	NA	7	151574265	G	A	-0.0153	0.0046	0.0008524	0	0	0
8:6701534	8	6701534	ACTC	A	-0.0122182	0.00207504	4.3e-09	1	rs2702845	0.96	8	6700686	C	G	0.0066	0.0021	0.00181	0	0	0
rs4284061	8	6878257	T	A	0.020073	0.002187	6.3e-20	1	rs4284061	NA	8	6878257	T	A	-0.0186	0.0022	2.966e-17	1	1	0
rs4841132	8	9183596	A	G	0.027626	0.003654	6.1e-14	1	rs4841132	NA	8	9183596	A	G	-0.0212	0.0037	7.456e-09	1	1	0
8:103218144	8	103218144	ATTGCTATTATAAATAAGCTT	A	-0.02835	0.004272	1.3e-11	1	rs11785514	1	8	103204143	A	C	0.0191	0.0043	7.844e-06	0	0	0
rs6986601	8	131026260	A	G	0.011906	0.002103	7.7e-09	1	rs6986601	NA	8	131026260	A	G	-0.0077	0.0021	0.0002775	0	0	0
rs385893	9	4763176	T	C	-0.01432	0.002099	1.2e-12	1	rs385893	NA	9	4763176	T	C	0.0153	0.0021	5.958e-13	1	1	0
9:4838587	9	4838587	TAC	T	-0.02069	0.003306	4.3e-10	1	NA	NA	NA	NA	NA	NA	NA	NA	NA	NA	NA	NA
rs7033052	9	5042981	G	C	0.009051	0.002123	1.7e-05	0	rs7033052	NA	9	5042981	G	C	-0.0065	0.0021	0.002255	0	0	0
rs12247015	10	60145079	A	G	-0.04217	0.002126	4.4e-89	1	rs12247015	NA	10	60145079	A	G	0.0337	0.0021	1.276e-55	1	1	0
rs3876	10	60155791	C	T	0.029317	0.00392282	1.3e-13	1	rs3876	NA	10	60155791	C	T	-0.0011	0.004	0.7776	0	0	1
rs56356712	10	60211412	T	C	-0.024021	0.00467343	2.9e-07	0	rs56356712	NA	10	60211412	T	C	0.0142	0.0048	0.002974	0	0	0
rs181771244	10	65027641	C	T	-0.0744708	0.0138854	6.2e-08	0	rs181771244	NA	10	65027641	C	T	0.0312	0.0143	0.02963	0	0	0
rs7896518	10	65104500	A	G	0.051452	0.00214	1.9e-127	1	rs7896518	NA	10	65104500	A	G	-0.0456	0.0022	9.53e-99	1	1	0
rs73349121	10	102757098	G	C	0.133878	0.008078	4.3e-61	1	rs73349121	NA	10	102757098	G	C	-0.1083	0.0081	1.083e-40	1	1	0
rs7902510	10	102757934	C	T	0.0350624	0.00253885	1.6e-43	1	rs7902510	NA	10	102757934	C	T	-0.0253	0.0026	1.682e-22	1	1	0
rs11594179	10	104392580	C	T	-0.02197	0.002473	1.5e-18	1	rs11594179	NA	10	104392580	C	T	0.0187	0.0025	5.641e-14	1	1	0
rs7080536	10	115348046	G	A	0.032287	0.005223	6.3e-10	1	rs7080536	NA	10	115348046	G	A	-0.0066	0.0217	0.7604	0	0	1
rs4910886	11	4143721	G	T	-0.02258	0.002217	6.2e-25	1	rs4910886	NA	11	4143721	G	T	0.0175	0.0022	4.541e-15	1	1	0
rs2241942	11	20625387	G	A	0.013837	0.002463	1.7e-08	1	rs2241942	NA	11	20625387	G	A	-0.0088	0.0025	0.0004066	0	0	0
rs11235573	11	72412548	T	C	0.011221	0.00211	3.8e-08	1	rs11235573	NA	11	72412548	T	C	-0.0067	0.0021	0.001596	0	0	0
rs74472890	11	72946279	T	C	0.026591	0.00484	1.2e-08	1	rs74472890	NA	11	72946279	T	C	-0.0249	0.0049	2.892e-07	0	1	0
rs1362214	12	6282429	A	G	-0.0242	0.002113	8.5e-31	1	rs1362214	NA	12	6282429	A	G	0.0192	0.0021	1.733e-19	1	1	0
rs1127787	12	27867727	G	A	0.018808	0.002796	3.5e-11	1	rs1127787	NA	12	27867727	G	A	-0.0159	0.0028	1.493e-08	1	1	0
rs2015599	12	29435480	G	A	-0.01207	0.002104	1.5e-08	1	rs2015599	NA	12	29435480	G	A	0.0123	0.0021	6.031e-09	1	1	0
rs6580981	12	54723028	G	A	-0.01423	0.002115	2.4e-11	1	rs6580981	NA	12	54723028	G	A	0.0106	0.0021	6.648e-07	0	1	0
rs1716505	12	65005079	C	G	0.01328	0.002285	4.7e-09	1	rs1716505	NA	12	65005079	C	G	-0.009	0.0023	8.438e-05	0	0	0
rs12426673	12	109490296	G	T	0.014413	0.002127	2.2e-11	1	rs12426673	NA	12	109490296	G	T	-0.0141	0.0021	4.028e-11	1	1	0
rs749140768	12	120109284	AGGCACCTCTTCACAGGAC	A	-0.0289	0.003899	1.1e-14	1	rs11064881	0.86	12	120146925	G	A	0.0255	0.004	2.583e-10	1	1	0
rs11553699	12	122216910	A	G	-0.05075	0.003194	1.2e-57	1	rs11553699	NA	12	122216910	A	G	0.0445	0.0032	1.451e-43	1	1	0
rs7987027	13	71213147	T	C	-0.0111	0.002103	1.2e-07	0	rs7987027	NA	13	71213147	T	C	0.0092	0.0021	1.443e-05	0	0	0
rs1760940	14	20938251	A	C	-0.0271	0.00243	2e-29	1	rs1760940	NA	14	20938251	A	C	0.0263	0.0024	5.196e-27	1	1	0
rs2771358	14	21422666	T	C	0.0124786	0.00237147	8.8e-08	0	rs2771358	NA	14	21422666	T	C	-0.0096	0.0024	6.705e-05	0	0	0
rs17477725	14	32534643	C	G	0.00992631	0.00211115	3e-06	0	rs17477725	NA	14	32534643	C	G	-0.0094	0.0022	1.158e-05	0	0	0
rs4427713	14	32955683	T	C	0.011989	0.002118	5.9e-09	1	rs4427713	NA	14	32955683	T	C	-0.0105	0.0021	8.549e-07	0	1	0
rs117948349	14	69569114	G	A	0.034522	0.005863	2.5e-09	1	rs117948349	NA	14	69569114	G	A	-0.0214	0.0059	0.0002964	0	0	0
rs59488041	14	101180041	T	A	0.0238	0.003071	2.5e-14	1	rs59488041	NA	14	101180041	T	A	-0.0207	0.0031	1.913e-11	1	1	0
rs261290	15	58678720	T	C	-0.01257	0.002209	1.8e-08	1	rs261290	NA	15	58678720	T	C	0.008	0.0022	0.0003427	0	0	0
rs141227171	15	58843129	G	C	0.092557	0.023313	0.00011	0	NA	NA	NA	NA	NA	NA	NA	NA	NA	0		1
rs3087374	15	89859994	C	A	-0.02366	0.003836	2.6e-10	1	rs3087374	NA	15	89859994	C	A	0.0194	0.0039	4.969e-07	0	1	0
rs151234	16	28505660	G	C	0.020078	0.003118	7.8e-11	1	rs151234	NA	16	28505660	G	C	-0.0168	0.0031	1.01e-07	0	1	0
rs289713	16	57006829	T	A	0.01878	0.002696	2.5e-12	1	rs289713	NA	16	57006829	T	A	-0.0149	0.0027	4.136e-08	1	1	0
rs55823018	16	88535242	C	T	0.013095	0.002253	5.9e-09	1	rs55823018	NA	16	88535242	C	T	-0.0098	0.0023	1.53e-05	0	0	0
rs7213347	17	2153257	G	C	0.013164	0.002284	2e-09	1	rs7213347	NA	17	2153257	G	C	-0.0116	0.0023	4.24e-07	0	1	0
rs12451698	17	18237116	A	G	0.019454	0.002456	9.9e-16	1	rs12451698	NA	17	18237116	A	G	-0.0156	0.0025	2.579e-10	1	1	0
rs12601687	17	18241531	G	A	-0.03014	0.003368	2.2e-19	1	rs12601687	NA	17	18241531	G	A	0.0252	0.0034	1.025e-13	1	1	0
rs1967556	17	27744033	T	G	-0.02287	0.002107	1.3e-27	1	rs1967556	NA	17	27744033	T	G	0.0175	0.0021	1.974e-16	1	1	0
rs17850455	17	62476451	C	G	-0.12051	0.010246	5.2e-33	1	rs17850455	NA	17	62476451	C	G	0.091	0.0104	1.813e-18	1	1	0
rs11867543	17	79655046	C	T	-0.01846	0.003046	5.5e-10	1	rs11867543	NA	17	79655046	C	T	0.0164	0.0031	8.169e-08	0	1	0
rs680478	18	9609957	C	T	0.016511	0.002435	7.7e-12	1	rs680478	NA	18	9609957	C	T	-0.0123	0.0025	4.853e-07	0	1	0
rs77261872	18	42107662	C	T	-0.03152	0.003178	4.5e-23	1	rs77261872	NA	18	42107662	C	T	0.0262	0.0032	2.281e-16	1	1	0
rs17758695	18	60920854	C	T	0.042608	0.006211	2e-12	1	rs17758695	NA	18	60920854	C	T	-0.0261	0.0062	2.907e-05	0	0	0
rs28665408	18	67516846	A	C	-0.02023	0.00212	4.7e-21	1	rs28665408	NA	18	67516846	A	C	0.0157	0.0021	2.11e-13	1	1	0
rs12955015	18	67621754	C	A	0.0411179	0.00719635	1.4e-08	1	rs12955015	NA	18	67621754	C	A	-0.03	0.0074	4.845e-05	0	0	0
rs10411696	19	1060487	T	G	0.011692	0.002102	2.3e-08	1	rs10411696	NA	19	1060487	T	G	-0.0093	0.0021	1.174e-05	0	0	0
rs11085147	19	5711930	C	T	-0.09148	0.003632	3e-141	1	rs11085147	NA	19	5711930	C	T	0.0756	0.0036	1.54e-95	1	1	0
rs3218221	19	10676941	G	A	0.096118	0.016601	3.7e-09	1	rs147946810	0.82	19	10693663	G	A	-0.0568	0.0158	0.0003293	0	0	0
rs142158911	19	11190534	G	A	-0.01751	0.003301	4.6e-08	1	rs142158911	NA	19	11190534	G	A	0.0192	0.0033	7.386e-09	1	1	0
rs57843631	19	16206012	C	T	-0.05539	0.007818	2.4e-12	1	rs57843631	NA	19	16206012	C	T	0.0355	0.0079	7.357e-06	0	0	0
rs139891465	19	17365087	C	T	-0.04889	0.005282	1.3e-20	1	rs139891465	NA	19	17365087	C	T	0.0454	0.0053	1.227e-17	1	1	0
rs10419397	19	17391328	G	A	0.032272	0.002301	7.1e-46	1	rs10419397	NA	19	17391328	G	A	-0.0274	0.0023	2.979e-32	1	1	0
rs35586766	19	17392629	G	A	-0.03759	0.003595	4.5e-26	1	rs35586766	NA	19	17392629	G	A	0.0313	0.0036	4.483e-18	1	1	0
19:19756073	19	19756073	AGCC	A	-0.02342	0.004125	1.1e-08	1	rs2304130	0.91	19	19789528	A	G	0.018	0.0038	2.009e-06	0	1	0
rs7412	19	45412079	C	T	-0.04013	0.003861	1.3e-24	1	rs7412	NA	19	45412079	C	T	0.0383	0.0039	5.559e-23	1	1	0
rs11667430	19	45716197	A	G	-0.00900402	0.002139	2.7e-05	0	rs11667430	NA	19	45716197	A	G	0.0068	0.0022	0.001891	0	0	0
rs1613662	19	55536595	G	A	0.019946	0.002821	5.4e-13	1	rs1613662	NA	19	55536595	G	A	-0.0167	0.0028	3.9e-09	1	1	0
rs11668201	19	59003632	A	T	0.015043	0.00269	9.6e-09	1	rs11668201	NA	19	59003632	A	T	-0.0094	0.0027	0.0005081	0	0	0
rs11696739	20	1600925	G	A	0.018931	0.002161	7.9e-19	1	rs11696739	NA	20	1600925	G	A	-0.0167	0.0022	1.62e-14	1	1	0
rs156355	20	1818613	T	C	-0.0249254	0.00212848	4.3e-32	1	rs156355	NA	20	1818613	T	C	0.0214	0.0022	6.411e-23	1	1	0
rs4814776	20	1921523	C	A	0.036218	0.002236	5.4e-59	1	rs4814776	NA	20	1921523	C	A	-0.03	0.0023	2e-40	1	1	0
rs185387034	20	1950920	A	G	0.0722858	0.0115259	2.8e-10	1	rs185387034	NA	20	1950920	A	G	-0.0491	0.0117	2.634e-05	0	0	0
rs754169	20	17918394	T	A	-0.02735	0.0021	1.2e-38	1	rs754169	NA	20	17918394	T	A	0.0219	0.0021	4.124e-25	1	1	0
rs76599088	20	17968871	C	T	-0.07962	0.008206	1.9e-22	1	rs76599088	NA	20	17968871	C	T	0.0623	0.0082	3.157e-14	1	1	0
rs2426092	20	47384255	A	C	-0.01235	0.002109	3.9e-09	1	rs2426092	NA	20	47384255	A	C	0.0104	0.0021	1.055e-06	0	1	0
rs577050795	22	43392225	C	CA	-0.0120366	0.00207461	7.1e-09	1	rs35321753	NA	22	43392225	C	CA	0.008	0.0021	0.0001495	0	0	0
rs2245947	22	43528251	G	T	-0.03896	0.002245	2.5e-68	1	rs2245947	NA	22	43528251	G	T	0.0317	0.0023	1.533e-44	1	1	0
rs75107793	22	50628937	G	A	-0.03018	0.004083	2.3e-13	1	rs75107793	NA	22	50628937	G	A	0.0227	0.0041	3.084e-08	1	1	0
rs12148	22	50962208	T	G	0.016642	0.002151	5.7e-15	1	rs12148	NA	22	50962208	T	G	-0.0139	0.0022	1.317e-10	1	1	0
rs3002416	X	39710195	T	C	NA	NA	4.666e-17	1	rs3002416	NA	X	39710195	C	T	-0.0107	0.0019	6.919e-09	1	1	0
rs377206363	X	57434968	CTATT	C	NA	NA	6.464e-22	1	rs200375559	NA	X	57434968	C	CTATT	-0.0133	0.0021	3.3e-10	1	1	0
rs56008802	X	67919944	A	G	NA	NA	5.772e-09	1	rs56008802	NA	X	67919944	G	A	0.009	0.0029	0.001871	0	0	0
rs392020	X	118601473	C	T	NA	NA	1.467e-36	1	rs392020	NA	X	118601473	T	C	-0.0212	0.002	6.848e-26	1	1	0

## Sheet: S2. Table 5
rsid	chr	pos	ref	alt	Nuclear Gene	Nuclear Gene Annotation	mtDNA-CN GWAS Beta	mtDNA-CN GWAS P-value	MT-eQTL Tissue	MT-eQTL Gene	MT-eQTL GWAS Beta	MT-eQTL GWAS P-value	Concordant sign between mtDNA-CN and MT-eQTL
rs11085147	19	5711930	C	T	LONP1	NM_001276479:exon5:c.G530A:p.R177Q	0.0756	1.54e-95	Whole Blood	MTCO2	NA	NA	NA
rs2304693	7	45148667	G	A	TBRG4	NM_199122:exon2:c.C170T:p.P57L	0.0181	5.108e-11	Whole Blood	MTCYB	NA	NA	NA
										MTCO2	-0.028	7.53e-31	No
										MTCO3	-0.028	1.23e-25	No
										MTND1	0.015	2.34e-17	Yes
									Skin (not sun exposed)	MTCO2	NA	NA	NA
										MTCO3	-0.027	2.84e-12	No
									Lymphoblastoid cell lines	MTND4L	NA	NA	NA
										MTRNR2	NA	NA	NA
										MTCO2	NA	NA	NA
										MTCO3	NA	NA	NA
										MTND1	NA	NA	NA
										MTND4	-0.029	2.35e-18	No
									Subcutaneous adipose	MTCO3	NA	NA	NA
										MTND1	NA	NA	NA
										MTND5	NA	NA	NA
										MTND6	NA	NA	NA
rs1127787	12	27867727	G	A	MRPS35	NM_021821:exon2:c.G127A:p.G43R	-0.0159	1.493e-08	Subcutaneous Adipose	MTND1	-0.032	2.48e-23	Yes
										MTND4	-0.022	2.2e-12	Yes
									Skin (not sun exposed)	MTND1	-0.022	7.72e-12	Yes
rs62165226	2	55878339	T	C	PNPT1	intronic	-0.0085	5.467e-05	Whole Blood	MTRNR2	NA	NA	NA
										MTND5	NA	NA	NA
										MTND6	NA	NA	NA
									Lymphoblastoid cell lines	MTCO3	-0.018	2.79e-08	Yes
rs10205130	2	44151572	G	C	LRPPRC	intronic	-0.0084	0.0001173	Lymphoblastoid cell lines	MTCO2	NA	NA	NA
										MTND1	0.023	1.23e-10	No

## Sheet: S2. Table 6
SNPs in Locus	# Genes in Locus	Locus Coordinates	GWAS P-value	Ensembl Gene ID	Gene Symbol	Included in GeneMANIA Analysis	DEPICT P-value (Nominal)	DEPICT FDR	Gene Closest to Lead SNP	Top cis-eQTL (Westra et al, 2014; Nature Genetics)
rs55955211	4	chr22:50528308-50656045	2.53e-08	ENSG00000073169	SELO	Yes	3.07e-08	<=0.01	TRUE	rs2272847
rs465299	1	chr9:4860454-4885917	1.31e-08	ENSG00000243754	RP11-125K10.4	No	1.29e-07	<=0.01	TRUE	-
rs116614177	15	chr2:73169165-74007284	2.17e-09	ENSG00000135632	SMYD5	Yes	2.81e-06	<=0.01	FALSE	rs2421547
rs1760940	1	chr14:20937113-20945253	5.2e-27	ENSG00000198805	PNP	Yes	9.68e-06	<=0.01	TRUE	rs1713459
rs11697158;rs6105852;rs76599088	4	chr20:17922241-18039832	1.41e-25	ENSG00000089006	SNX5	Yes	1.09e-05	<=0.01	TRUE	rs6132012
rs55955211	4	chr22:50528308-50656045	2.53e-08	ENSG00000170638	TRABD	Yes	1.36e-05	<=0.01	FALSE	rs732710
rs12780745;rs1408343	6	chr10:102672720-102790890	6.26e-28	ENSG00000055950	MRPL43	Yes	1.48e-05	<=0.01	FALSE	rs2863095
rs59791256	21	chr10:103113820-104192418	3.6e-10	ENSG00000148840	PPRC1	Yes	2.21e-05	<=0.01	FALSE	rs10736156
rs116614177	15	chr2:73169165-74007284	2.17e-09	ENSG00000144048	DUSP11	Yes	2.3e-05	<=0.01	FALSE	-
rs6792510	20	chr3:48701364-49378145	1.44e-08	ENSG00000178537	SLC25A20	Yes	4.76e-05	<=0.01	FALSE	-
rs117437695;rs3097889	12	chr19:5720688-6110664	2.54e-18	ENSG00000141994	DUS3L	Yes	4.88e-05	<=0.01	FALSE	-
rs2304693	5	chr7:45002261-45151646	5.11e-11	ENSG00000136270	TBRG4	Yes	5.04e-05	<=0.01	TRUE	rs3757573;rs4724362;rs2289373
rs59791256	21	chr10:103113820-104192418	3.6e-10	ENSG00000166197	NOLC1	Yes	8.17e-05	<=0.01	FALSE	-
rs12780745;rs1408343	6	chr10:102672720-102790890	6.26e-28	ENSG00000107815	C10orf2	Yes	8.37e-05	<=0.01	FALSE	rs927302
rs12451698;rs3889402	10	chr17:18012020-18317694	2.6e-14	ENSG00000177731	FLII	Yes	0.000102	<=0.01	FALSE	rs8065874
rs10407593;rs11085147;rs9636179	7	chr19:5558178-5720463	1.54e-95	ENSG00000196365	LONP1	Yes	0.000159	<=0.01	TRUE	rs7256359
rs6792510	20	chr3:48701364-49378145	1.44e-08	ENSG00000172053	QARS	Yes	0.000257	<=0.01	FALSE	rs11706052
rs2304128	12	chr19:19366456-19791761	9.16e-09	ENSG00000105726	ATP13A1	Yes	0.000275	<=0.01	FALSE	rs2304130
rs59791256	21	chr10:103113820-104192418	3.6e-10	ENSG00000077150	NFKB2	Yes	0.000309	<=0.01	TRUE	-
rs12451698;rs3889402	10	chr17:18012020-18317694	2.6e-14	ENSG00000176974	SHMT1	Yes	0.000341	<=0.01	FALSE	rs2168781
rs139891465;rs35586766;rs56069439;rs7254318	8	chr19:17360838-17453539	2.3e-32	ENSG00000130312	MRPL34	Yes	0.000384	<=0.01	FALSE	rs8100448
rs116614177	15	chr2:73169165-74007284	2.17e-09	ENSG00000230002	ALMS1-IT1	No	0.000428	<=0.01	FALSE	-
rs111870993;rs117263028;rs117821325;rs145707459;rs56052501;rs7896518;rs7916282	3	chr10:64893050-65384883	9.53e-99	ENSG00000148572	NRBF2	Yes	0.000526	<=0.01	TRUE	-
rs148308452	10	chr12:122277433-122907179	3.7e-09	ENSG00000175727	MLXIP	Yes	0.000621	<=0.01	FALSE	-
rs12148	4	chr22:50946645-50971009	1.32e-10	ENSG00000025708	TYMP	Yes	0.000713	<=0.01	FALSE	rs140522;rs140522;rs2341010
rs11553699;rs9804982	4	chr12:122064455-122232261	1.45e-43	ENSG00000139725	RHOF	Yes	0.000825	<=0.01	TRUE	rs11043194
rs59791256	21	chr10:103113820-104192418	3.6e-10	ENSG00000166169	POLL	Yes	0.00084	<=0.01	FALSE	-
rs342293	1	chr7:106297211-106301442	1.05e-40	ENSG00000253276	C7orf74	Yes	0.000915	<=0.01	TRUE	-
rs13084580	6	chr3:38887260-39234087	2.19e-13	ENSG00000144655	CSRNP1	Yes	0.00103	<=0.01	TRUE	rs3732383
rs1127787	1	chr12:27863706-27909228	1.49e-08	ENSG00000061794	MRPS35	Yes	0.00104	<=0.01	TRUE	rs10771360
rs59791256	21	chr10:103113820-104192418	3.6e-10	ENSG00000166189	HPS6	Yes	0.00107	<=0.01	FALSE	rs17771448
rs13088724	3	chr3:179040779-179169378	7.7e-12	ENSG00000121864	ZNF639	Yes	0.00108	<=0.01	FALSE	-
rs8067252	3	chr17:29158988-29286340	3.58e-08	ENSG00000172171	C17orf42	Yes	0.0011	<=0.01	FALSE	-
rs2304128	12	chr19:19366456-19791761	9.16e-09	ENSG00000089639	GMIP	Yes	0.00122	<=0.01	FALSE	rs1476459
rs2245946	2	chr22:43506754-43539400	9.38e-45	ENSG00000100294	MCAT	Yes	0.00129	<=0.01	TRUE	-
rs139891465;rs35586766;rs56069439;rs7254318	8	chr19:17360838-17453539	2.3e-32	ENSG00000130299	GTPBP3	Yes	0.00131	<=0.01	FALSE	rs3826700;rs7247558
rs2304128	12	chr19:19366456-19791761	9.16e-09	ENSG00000129933	MAU2	Yes	0.00134	<=0.01	FALSE	rs2301668
rs6792510	20	chr3:48701364-49378145	1.44e-08	ENSG00000177479	ARIH2	Yes	0.00154	<0.05	FALSE	rs7628719
rs7223593	1	chr17:17991239-18011285	4.79e-08	ENSG00000108591	DRG2	Yes	0.00173	<0.05	TRUE	rs854791
rs2304693	5	chr7:45002261-45151646	5.11e-11	ENSG00000232956	SNHG15	No	0.00187	<0.05	FALSE	-
rs112743753	2	chr19:984328-1009731	4.79e-08	ENSG00000065268	WDR18	Yes	0.00198	<0.05	FALSE	rs4806884
rs34243225;rs6959832	3	chr7:135046547-135378166	2.1e-23	ENSG00000155561	NUP205	Yes	0.002	<0.05	TRUE	rs13241136
rs12247015;rs186832534;rs2790203	4	chr10:59951278-60158981	1.28e-55	ENSG00000108064	TFAM	Yes	0.00221	<0.05	TRUE	rs10826176
rs10749636	1	chr1:248020501-248041507	5.43e-10	ENSG00000162722	TRIM58	Yes	0.00226	<0.05	TRUE	rs10788730
rs12426673	3	chr12:109460894-109531436	4.03e-11	ENSG00000189046	ALKBH2	Yes	0.00244	<0.05	FALSE	rs246085
rs12780745;rs1408343	6	chr10:102672720-102790890	6.26e-28	ENSG00000119906	FAM178A	Yes	0.00246	<0.05	TRUE	rs10883567
rs17850455	1	chr17:62473904-62493184	1.81e-18	ENSG00000256525	POLG2	Yes	0.00251	<0.05	TRUE	-
rs6792510	20	chr3:48701364-49378145	1.44e-08	ENSG00000185909	KLHDC8B	Yes	0.00253	<0.05	FALSE	rs11706189
rs139891465;rs35586766;rs56069439;rs7254318	8	chr19:17360838-17453539	2.3e-32	ENSG00000160117	ANKLE1	Yes	0.00256	<0.05	TRUE	rs9676419
rs11553699;rs9804982	4	chr12:122064455-122232261	1.45e-43	ENSG00000182500	ORAI1	Yes	0.00306	<0.05	FALSE	rs12308869
rs59791256	21	chr10:103113820-104192418	3.6e-10	ENSG00000107833	NPM3	Yes	0.00318	<0.05	FALSE	rs2305191
rs10407593;rs11085147;rs9636179	7	chr19:5558178-5720463	1.54e-95	ENSG00000174917	C19orf70	Yes	0.00334	<0.05	TRUE	-
rs78909033	2	chr2:241505221-241557122	1e-11	ENSG00000142327	RNPEPL1	Yes	0.00354	<0.05	FALSE	rs4676430
rs11553699;rs9804982	4	chr12:122064455-122232261	1.45e-43	ENSG00000188735	TMEM120B	Yes	0.00369	<0.05	TRUE	-
rs11697158;rs6105852;rs76599088	4	chr20:17922241-18039832	1.41e-25	ENSG00000218902	PTMAP3	No	0.00434	<0.05	FALSE	-
rs10407593;rs11085147;rs9636179	7	chr19:5558178-5720463	1.54e-95	ENSG00000130254	SAFB2	Yes	0.00438	<0.05	FALSE	rs639858;rs708691
rs59791256	21	chr10:103113820-104192418	3.6e-10	ENSG00000107874	CUEDC2	Yes	0.00454	<0.05	FALSE	rs11191274
rs6792510	20	chr3:48701364-49378145	1.44e-08	ENSG00000172046	USP19	Yes	0.0048	<0.05	FALSE	-
rs10407593;rs11085147;rs9636179	7	chr19:5558178-5720463	1.54e-95	ENSG00000160633	SAFB	Yes	0.00482	<0.05	FALSE	rs8102642
rs3766744	2	chr1:11994262-12073571	2.91e-17	ENSG00000116688	MFN2	Yes	0.00506	<0.05	TRUE	rs873458
rs1613662	3	chr19:55476438-55580914	3.9e-09	ENSG00000088053	GP6	Yes	0.00515	<0.05	TRUE	rs17836542
rs13084580	6	chr3:38887260-39234087	2.19e-13	ENSG00000114742	WDR48	Yes	0.00533	<0.05	FALSE	rs3736573
rs11064881	3	chr12:119825792-120315095	2.58e-10	ENSG00000111725	PRKAB1	Yes	0.00584	<0.05	FALSE	rs11064881
rs34243225;rs6959832	3	chr7:135046547-135378166	2.1e-23	ENSG00000243317	C7orf73	Yes	0.00586	<0.05	FALSE	-
rs34594414	1	chr18:67528097-67624160	1.07e-12	ENSG00000150637	CD226	Yes	0.00627	<0.05	TRUE	rs763361
rs148308452	10	chr12:122277433-122907179	3.7e-09	ENSG00000130779	CLIP1	Yes	0.00634	<0.05	FALSE	-
rs12451698;rs3889402	10	chr17:18012020-18317694	2.6e-14	ENSG00000177302	TOP3A	Yes	0.00638	<0.05	FALSE	rs1563632
rs2304128	12	chr19:19366456-19791761	9.16e-09	ENSG00000167491	GATAD2A	Yes	0.00642	<0.05	FALSE	rs6909;rs7259773
rs11591571	4	chr10:104221149-104418164	3.77e-15	ENSG00000138107	ACTR1A	Yes	0.00728	<0.05	FALSE	rs2902544
rs6792510	20	chr3:48701364-49378145	1.44e-08	ENSG00000114316	USP4	Yes	0.008	<0.05	FALSE	rs11713297;rs3774800
rs11697158;rs6105852;rs76599088	4	chr20:17922241-18039832	1.41e-25	ENSG00000125871	C20orf72	Yes	0.00905	<0.05	TRUE	rs8120495
rs11764390	1	chr7:79998891-80308593	1.55e-08	ENSG00000135218	CD36	Yes	0.00972	<0.05	FALSE	rs3211958;rs2272353
rs6792510	20	chr3:48701364-49378145	1.44e-08	ENSG00000178035	IMPDH2	Yes	0.0099	<0.05	FALSE	-
rs12148	4	chr22:50946645-50971009	1.32e-10	ENSG00000025770	NCAPH2	Yes	0.01	<0.05	FALSE	rs140524;rs5770769
rs12247015;rs186832534;rs2790203	4	chr10:59951278-60158981	1.28e-55	ENSG00000072401	UBE2D1	Yes	0.01	<0.05	TRUE	rs10826174
rs2245946	2	chr22:43506754-43539400	9.38e-45	ENSG00000100290	BIK	Yes	0.01	<0.05	FALSE	rs5751435
rs4698839	1	chr4:102332443-102995969	9.47e-09	ENSG00000153064	BANK1	Yes	0.01	<0.05	TRUE	rs17031974
rs139891465;rs35586766;rs56069439;rs7254318	8	chr19:17360838-17453539	2.3e-32	ENSG00000105393	BABAM1	Yes	0.01	<0.05	FALSE	rs7246262;rs891017
rs117437695;rs3097889	12	chr19:5720688-6110664	2.54e-18	ENSG00000174886	NDUFA11	Yes	0.01	<0.05	FALSE	-
rs59791256	21	chr10:103113820-104192418	3.6e-10	ENSG00000198728	LDB1	Yes	0.01	<0.05	FALSE	-
rs10835540	2	chr11:3875757-4160106	5.74e-16	ENSG00000167325	RRM1	Yes	0.01	<0.05	TRUE	rs12806698
rs8067252	3	chr17:29158988-29286340	3.58e-08	ENSG00000176208	ATAD5	Yes	0.01	<0.05	FALSE	-
rs116614177	15	chr2:73169165-74007284	2.17e-09	ENSG00000135624	CCT7	Yes	0.01	<0.05	FALSE	rs12464589;rs12104774
rs12148	4	chr22:50946645-50971009	1.32e-10	ENSG00000130489	SCO2	Yes	0.01	<0.05	TRUE	rs3091397
rs11591571	4	chr10:104221149-104418164	3.77e-15	ENSG00000107882	SUFU	Yes	0.01	<0.05	FALSE	-
rs7705526	1	chr5:1253262-1295184	6.46e-15	ENSG00000164362	TERT	Yes	0.02	<0.05	TRUE	rs2242652;rs6894574
rs12451698;rs3889402	10	chr17:18012020-18317694	2.6e-14	ENSG00000177427	SMCR7	Yes	0.02	<0.05	TRUE	rs16960835
rs2304693	5	chr7:45002261-45151646	5.11e-11	ENSG00000136286	MYO1G	Yes	0.02	<0.05	FALSE	rs6976664
rs1354034	1	chr3:56761446-57113357	2.05e-35	ENSG00000163947	ARHGEF3	Yes	0.02	<0.05	FALSE	rs2046823;rs7639049
rs148308452	10	chr12:122277433-122907179	3.7e-09	ENSG00000139719	VPS33A	Yes	0.02	<0.05	FALSE	-
rs6792510	20	chr3:48701364-49378145	1.44e-08	ENSG00000188315	C3orf62	Yes	0.02	<0.05	FALSE	rs4955411
rs2304128	12	chr19:19366456-19791761	9.16e-09	ENSG00000105705	SUGP1	No	0.02	<0.20	FALSE	-
rs1598010	2	chr5:72112139-72386349	2.41e-08	ENSG00000083312	TNPO1	No	0.02	<0.20	TRUE	-
rs112997975;rs139111376;rs139898146;rs2375112;rs614997	7	chr1:25549170-25895377	1.96e-106	ENSG00000204178	TMEM57	No	0.02	<0.20	FALSE	rs2986161
rs13088724	3	chr3:179040779-179169378	7.7e-12	ENSG00000171109	MFN1	No	0.02	<0.20	FALSE	-
rs2015599	3	chr12:29302036-29534122	6.03e-09	ENSG00000257176	FAR2	No	0.02	<0.20	TRUE	-
rs2322718	1	chr8:27168999-27316903	1.53e-10	ENSG00000120899	PTK2B	No	0.02	<0.20	FALSE	rs2322599;rs2322600
rs116614177	15	chr2:73169165-74007284	2.17e-09	ENSG00000144034	TPRKB	No	0.02	<0.20	FALSE	-
rs4895441	1	chr6:135281516-135424194	8.31e-14	ENSG00000112339	HBS1L	No	0.02	<0.20	TRUE	rs4472368
rs12451698;rs3889402	10	chr17:18012020-18317694	2.6e-14	ENSG00000176994	SMCR8	No	0.02	<0.20	TRUE	-
rs6792510	20	chr3:48701364-49378145	1.44e-08	ENSG00000178252	WDR6	No	0.03	<0.20	FALSE	rs9846123
rs59791256	21	chr10:103113820-104192418	3.6e-10	ENSG00000107862	GBF1	No	0.03	<0.20	FALSE	-
rs116614177	15	chr2:73169165-74007284	2.17e-09	ENSG00000135617	PRADC1	No	0.03	<0.20	FALSE	rs7599223
rs59791256	21	chr10:103113820-104192418	3.6e-10	ENSG00000120029	C10orf76	No	0.03	<0.20	FALSE	-
rs112997975;rs139111376;rs139898146;rs2375112;rs614997	7	chr1:25549170-25895377	1.96e-106	ENSG00000188672	RHCE	No	0.03	<0.20	FALSE	-
rs6792510	20	chr3:48701364-49378145	1.44e-08	ENSG00000198218	QRICH1	No	0.03	<0.20	FALSE	rs4974083
rs1613662	3	chr19:55476438-55580914	3.9e-09	ENSG00000022556	NLRP2	No	0.03	<0.20	FALSE	rs7253480
rs289713	1	chr16:56995762-57017757	4.14e-08	ENSG00000087237	CETP	No	0.03	<0.20	TRUE	rs1167742;rs1684575
rs117437695;rs3097889	12	chr19:5720688-6110664	2.54e-18	ENSG00000031823	RANBP3	No	0.03	<0.20	FALSE	rs555836;rs1678859
rs13084580	6	chr3:38887260-39234087	2.19e-13	ENSG00000114745	GORASP1	No	0.04	<0.20	FALSE	rs11923194
rs139891465;rs35586766;rs56069439;rs7254318	8	chr19:17360838-17453539	2.3e-32	ENSG00000130311	DDA1	No	0.04	<0.20	FALSE	-
rs6792510	20	chr3:48701364-49378145	1.44e-08	ENSG00000178149	DALRD3	No	0.04	<0.20	FALSE	-
rs117437695;rs3097889	12	chr19:5720688-6110664	2.54e-18	ENSG00000212123	PRR22	No	0.04	<0.20	TRUE	-
rs34243225;rs6959832	3	chr7:135046547-135378166	2.1e-23	ENSG00000080802	CNOT4	No	0.04	<0.20	TRUE	rs1863004;rs12666242;rs7799891
rs2304693	5	chr7:45002261-45151646	5.11e-11	ENSG00000136280	CCM2	No	0.04	<0.20	FALSE	rs2289371;rs1859487;rs11765226
rs6792510	20	chr3:48701364-49378145	1.44e-08	ENSG00000178057	NDUFAF3	No	0.04	<0.20	FALSE	rs10865954
rs112997975;rs139111376;rs139898146;rs2375112;rs614997	7	chr1:25549170-25895377	1.96e-106	ENSG00000117614	SYF2	No	0.05	<0.20	TRUE	-
rs11591571	4	chr10:104221149-104418164	3.77e-15	ENSG00000138111	TMEM180	No	0.06	<0.20	FALSE	rs3740416
rs2015599	3	chr12:29302036-29534122	6.03e-09	ENSG00000087502	ERGIC2	No	0.06	<0.20	FALSE	rs2278094
rs2304128	12	chr19:19366456-19791761	9.16e-09	ENSG00000181896	ZNF101	No	0.06	<0.20	FALSE	rs247775
rs112997975;rs139111376;rs139898146;rs2375112;rs614997	7	chr1:25549170-25895377	1.96e-106	ENSG00000187010	RHD	No	0.07	<0.20	TRUE	rs909832
rs139891465;rs35586766;rs56069439;rs7254318	8	chr19:17360838-17453539	2.3e-32	ENSG00000130307	USHBP1	No	0.07	<0.20	FALSE	-
rs385893	1	chr9:4711155-4742043	5.96e-13	ENSG00000147853	AK3	No	0.08	<0.20	TRUE	rs12343429
rs2462124;rs62151973;rs62641680;rs74874677	2	chr2:74119441-74186088	4.63e-47	ENSG00000114956	DGUOK	No	0.08	<0.20	TRUE	rs4852994;rs6711332;rs13411881
rs148308452	10	chr12:122277433-122907179	3.7e-09	ENSG00000110987	BCL7A	No	0.1	<0.20	FALSE	-
rs6792510	20	chr3:48701364-49378145	1.44e-08	ENSG00000114302	PRKAR2A	No	0.1	<0.20	FALSE	rs11716614
rs12247015;rs186832534;rs2790203	4	chr10:59951278-60158981	1.28e-55	ENSG00000122873	CISD1	No	0.1	<0.20	FALSE	rs1867573;rs1199103
rs10407593;rs11085147;rs9636179	7	chr19:5558178-5720463	1.54e-95	ENSG00000130255	RPL36	No	0.11	<0.20	FALSE	rs10406504
rs8067252	3	chr17:29158988-29286340	3.58e-08	ENSG00000184060	ADAP2	No	0.11	>0.20	TRUE	-
rs2274319	1	chr1:156433519-156470620	4.09e-10	ENSG00000116604	MEF2D	No	0.13	>0.20	TRUE	rs10908506
rs2977608	2	chr1:761586-789791	2.58e-21	ENSG00000228794	LINC01128	No	0.13	>0.20	TRUE	-
rs10835540	2	chr11:3875757-4160106	5.74e-16	ENSG00000167323	STIM1	No	0.15	>0.20	FALSE	rs7113148
rs445	1	chr7:92234235-92465908	8.85e-09	ENSG00000105810	CDK6	No	0.15	>0.20	TRUE	-
rs156355;rs4814776;rs66983532	1	chr20:1875154-1920543	2e-40	ENSG00000198053	SIRPA	No	0.16	>0.20	TRUE	rs6112072
rs116614177	15	chr2:73169165-74007284	2.17e-09	ENSG00000116127	ALMS1	No	0.17	>0.20	TRUE	rs6706235
rs13084580	6	chr3:38887260-39234087	2.19e-13	ENSG00000168334	XIRP1	No	0.17	>0.20	FALSE	-
rs59791256	21	chr10:103113820-104192418	3.6e-10	ENSG00000119915	ELOVL3	No	0.18	>0.20	FALSE	-
rs114694170	2	chr5:88013975-88762215	3.04e-13	ENSG00000081189	MEF2C	No	0.19	>0.20	FALSE	rs661311
rs117437695;rs3097889	12	chr19:5720688-6110664	2.54e-18	ENSG00000171124	FUT3	No	0.19	>0.20	FALSE	-
rs111870993;rs117263028;rs117821325;rs145707459;rs56052501;rs7896518;rs7916282	3	chr10:64893050-65384883	9.53e-99	ENSG00000171988	JMJD1C	No	0.19	>0.20	TRUE	>0.20
rs6792510	20	chr3:48701364-49378145	1.44e-08	ENSG00000213672	NCKIPSD	No	0.23	>0.20	TRUE	rs12497850
rs1613662	3	chr19:55476438-55580914	3.9e-09	ENSG00000160439	RDH13	No	0.24	>0.20	FALSE	rs3745912
rs148308452	10	chr12:122277433-122907179	3.7e-09	ENSG00000256546	LOC100506691	No	0.24	>0.20	FALSE	-
rs6792510	20	chr3:48701364-49378145	1.44e-08	ENSG00000068745	IP6K2	No	0.26	>0.20	FALSE	-
rs2304128	12	chr19:19366456-19791761	9.16e-09	ENSG00000064547	LPAR2	No	0.26	>0.20	TRUE	rs880090
rs117437695;rs3097889	12	chr19:5720688-6110664	2.54e-18	ENSG00000156413	FUT6	No	0.26	>0.20	FALSE	-
rs117437695;rs3097889	12	chr19:5720688-6110664	2.54e-18	ENSG00000087903	RFX2	No	0.27	>0.20	FALSE	rs1046391;rs10418205
rs2015599	3	chr12:29302036-29534122	6.03e-09	ENSG00000064763	FAR2	No	0.28	>0.20	FALSE	-
rs112997975;rs139111376;rs139898146;rs2375112;rs614997	7	chr1:25549170-25895377	1.96e-106	ENSG00000157978	LDLRAP1	No	0.3	>0.20	TRUE	rs6688931
rs12247015;rs186832534;rs2790203	4	chr10:59951278-60158981	1.28e-55	ENSG00000151151	IPMK	No	0.31	>0.20	FALSE	-
rs59791256	21	chr10:103113820-104192418	3.6e-10	ENSG00000120049	KCNIP2	No	0.31	>0.20	FALSE	-
rs12451698;rs3889402	10	chr17:18012020-18317694	2.6e-14	ENSG00000091542	ALKBH5	No	0.31	>0.20	FALSE	-
rs117437695;rs3097889	12	chr19:5720688-6110664	2.54e-18	ENSG00000171119	NRTN	No	0.32	>0.20	FALSE	-
rs12426673	3	chr12:109460894-109531436	4.03e-11	ENSG00000135093	USP30	No	0.32	>0.20	FALSE	-
rs116614177	15	chr2:73169165-74007284	2.17e-09	ENSG00000204872	NAT8B	No	0.33	>0.20	FALSE	-
rs13088724	3	chr3:179040779-179169378	7.7e-12	ENSG00000114450	GNB4	No	0.34	>0.20	TRUE	rs11714353
rs59791256	21	chr10:103113820-104192418	3.6e-10	ENSG00000166171	DPCD	No	0.35	>0.20	FALSE	rs10883666
rs117437695;rs3097889	12	chr19:5720688-6110664	2.54e-18	ENSG00000105519	CAPS	No	0.36	>0.20	FALSE	rs6510862;rs8108064
rs6511720	1	chr19:11200038-11244492	4.08e-09	ENSG00000130164	LDLR	No	0.36	>0.20	TRUE	rs12459603
rs7412	2	chr19:45408956-45422606	5.56e-23	ENSG00000130208	APOC1	No	0.37	>0.20	FALSE	-
rs11553699;rs9804982	4	chr12:122064455-122232261	1.45e-43	ENSG00000139714	MORN3	No	0.37	>0.20	FALSE	-
rs59791256	21	chr10:103113820-104192418	3.6e-10	ENSG00000107829	FBXW4	No	0.38	>0.20	FALSE	rs17767748
rs12052715	1	chr2:160628362-160761260	1.72e-08	ENSG00000054219	LY75	No	0.42	>0.20	FALSE	rs2162500;rs12466631
rs59791256	21	chr10:103113820-104192418	3.6e-10	ENSG00000166167	BTRC	No	0.43	>0.20	FALSE	rs12569599
rs148308452	10	chr12:122277433-122907179	3.7e-09	ENSG00000158104	HPD	No	0.45	>0.20	TRUE	-
rs2304128	12	chr19:19366456-19791761	9.16e-09	ENSG00000213996	TM6SF2	No	0.51	>0.20	FALSE	-
rs112997975;rs139111376;rs139898146;rs2375112;rs614997	7	chr1:25549170-25895377	1.96e-106	ENSG00000183726	TMEM50A	No	0.52	>0.20	TRUE	rs1293259
rs4284061	1	chr8:6912831-6914256	2.97e-17	ENSG00000164816	DEFA5	No	0.52	>0.20	TRUE	-
rs11591571	4	chr10:104221149-104418164	3.77e-15	ENSG00000171206	TRIM8	No	0.53	>0.20	TRUE	rs11594073
rs148308452	10	chr12:122277433-122907179	3.7e-09	ENSG00000158023	WDR66	No	0.55	>0.20	FALSE	-
rs2304128	12	chr19:19366456-19791761	9.16e-09	ENSG00000105717	PBX4	No	0.55	>0.20	FALSE	rs12611058
rs59791256	21	chr10:103113820-104192418	3.6e-10	ENSG00000107872	FBXL15	No	0.57	>0.20	FALSE	-
rs148308452	10	chr12:122277433-122907179	3.7e-09	ENSG00000255856	AC069503.1	No	0.57	>0.20	FALSE	-
rs12148	4	chr22:50946645-50971009	1.32e-10	ENSG00000177989	ODF3B	No	0.58	>0.20	FALSE	-
rs6074896	1	chr20:1544167-1600655	1.84e-20	ENSG00000101307	SIRPB1	No	0.58	>0.20	TRUE	-
rs6792510	20	chr3:48701364-49378145	1.44e-08	ENSG00000225399	AC121247.1	No	0.59	>0.20	FALSE	-
rs59791256	21	chr10:103113820-104192418	3.6e-10	ENSG00000198408	MGEA5	No	0.63	>0.20	FALSE	rs11191150
rs116614177	15	chr2:73169165-74007284	2.17e-09	ENSG00000135625	EGR4	No	0.63	>0.20	FALSE	-
rs116614177	15	chr2:73169165-74007284	2.17e-09	ENSG00000144035	NAT8	No	0.64	>0.20	FALSE	-
rs62494425	1	chr8:9009252-9025646	2.07e-08	ENSG00000253426	-	No	0.64	>0.20	TRUE	-
rs1598010	2	chr5:72112139-72386349	2.41e-08	ENSG00000157107	FCHO2	No	0.65	>0.20	FALSE	rs2548332
rs112997975;rs139111376;rs139898146;rs2375112;rs614997	7	chr1:25549170-25895377	1.96e-106	ENSG00000117616	C1orf63	No	0.65	>0.20	TRUE	rs592372;rs630931
rs12780745;rs1408343	6	chr10:102672720-102790890	6.26e-28	ENSG00000107816	LZTS2	No	0.65	>0.20	TRUE	-
rs116614177	15	chr2:73169165-74007284	2.17e-09	ENSG00000163016	ALMS1P	No	0.66	>0.20	FALSE	-
rs111870993;rs117263028;rs117821325;rs145707459;rs56052501;rs7896518;rs7916282	3	chr10:64893050-65384883	9.53e-99	ENSG00000165476	REEP3	No	0.67	>0.20	TRUE	rs7076601
rs11064074	1	chr12:6308881-6347427	4.87e-20	ENSG00000010278	CD9	No	0.69	>0.20	TRUE	rs11064058
rs114694170	2	chr5:88013975-88762215	3.04e-13	ENSG00000248309	MEF2C-AS1	No	0.71	>0.20	TRUE	-
rs12780745;rs1408343	6	chr10:102672720-102790890	6.26e-28	ENSG00000186862	PDZD7	No	0.71	>0.20	FALSE	-
rs2462124;rs62151973;rs62641680;rs74874677	2	chr2:74119441-74186088	4.63e-47	ENSG00000163017	ACTG2	No	0.71	>0.20	FALSE	rs6751551
rs148308452	10	chr12:122277433-122907179	3.7e-09	ENSG00000158113	LRRC43	No	0.72	>0.20	FALSE	rs7972979
rs59791256	21	chr10:103113820-104192418	3.6e-10	ENSG00000059915	PSD	No	0.72	>0.20	FALSE	-
rs2304128	12	chr19:19366456-19791761	9.16e-09	ENSG00000187664	HAPLN4	No	0.74	>0.20	FALSE	-
rs12451698;rs3889402	10	chr17:18012020-18317694	2.6e-14	ENSG00000131899	LLGL1	No	0.75	>0.20	FALSE	rs2290507
rs12780745;rs1408343	6	chr10:102672720-102790890	6.26e-28	ENSG00000095539	SEMA4G	No	0.75	>0.20	FALSE	-
rs55955211	4	chr22:50528308-50656045	2.53e-08	ENSG00000073146	MOV10L1	No	0.76	>0.20	FALSE	-
rs116614177	15	chr2:73169165-74007284	2.17e-09	ENSG00000144040	SFXN5	No	0.78	>0.20	FALSE	rs2115916
rs139891465;rs35586766;rs56069439;rs7254318	8	chr19:17360838-17453539	2.3e-32	ENSG00000074855	ANO8	No	0.78	>0.20	FALSE	-
rs11697158;rs6105852;rs76599088	4	chr20:17922241-18039832	1.41e-25	ENSG00000125850	OVOL2	No	0.79	>0.20	FALSE	rs11299
rs7412	2	chr19:45408956-45422606	5.56e-23	ENSG00000130203	APOE	No	0.79	>0.20	TRUE	-
rs11031389	1	chr11:4208370-4223885	3.09e-08	ENSG00000254480	LINC02749	No	0.79	>0.20	TRUE	-
rs6792510	20	chr3:48701364-49378145	1.44e-08	ENSG00000173421	CCDC36	No	0.8	>0.20	FALSE	rs1134043
rs3766744	2	chr1:11994262-12073571	2.91e-17	ENSG00000083444	PLOD1	No	0.8	>0.20	FALSE	rs7550536
rs148308452	10	chr12:122277433-122907179	3.7e-09	ENSG00000176383	B3GNT4	No	0.81	>0.20	FALSE	-
rs2038480;rs6691993	3	chr1:171810621-172437971	1.39e-09	ENSG00000180999	C1orf105	No	0.85	>0.20	FALSE	-
rs139891465;rs35586766;rs56069439;rs7254318	8	chr19:17360838-17453539	2.3e-32	ENSG00000127220	ABHD8	No	0.85	>0.20	FALSE	rs2288464
rs117437695;rs3097889	12	chr19:5720688-6110664	2.54e-18	ENSG00000249707	-	No	0.85	>0.20	FALSE	-
rs117437695;rs3097889	12	chr19:5720688-6110664	2.54e-18	ENSG00000174898	TMEM146	No	0.86	>0.20	TRUE	-
rs112743753	2	chr19:984328-1009731	4.79e-08	ENSG00000116032	GRIN3B	No	0.88	>0.20	TRUE	rs2285905
rs12426673	3	chr12:109460894-109531436	4.03e-11	ENSG00000256262	USP30-AS1	No	0.89	>0.20	TRUE	-
rs116614177	15	chr2:73169165-74007284	2.17e-09	ENSG00000163013	FBXO41	No	0.89	>0.20	FALSE	-
rs2038480;rs6691993	3	chr1:171810621-172437971	1.39e-09	ENSG00000197959	DNM3	No	0.89	>0.20	TRUE	-
rs116614177	15	chr2:73169165-74007284	2.17e-09	ENSG00000135631	RAB11FIP5	No	0.89	>0.20	FALSE	rs13416407
rs11064881	3	chr12:119825792-120315095	2.58e-10	ENSG00000248636	AC002070.1	No	0.9	>0.20	TRUE	-
rs11064881	3	chr12:119825792-120315095	2.58e-10	ENSG00000122966	CIT	No	0.9	>0.20	FALSE	-
rs2304128	12	chr19:19366456-19791761	9.16e-09	ENSG00000160161	CILP2	No	0.9	>0.20	FALSE	-
rs1967556	1	chr17:27717943-27871502	1.97e-16	ENSG00000160551	TAOK1	No	0.91	>0.20	TRUE	-
rs13084580	6	chr3:38887260-39234087	2.19e-13	ENSG00000168026	TTC21A	No	0.93	>0.20	FALSE	rs11720056
rs117437695;rs3097889	12	chr19:5720688-6110664	2.54e-18	ENSG00000130383	FUT5	No	0.93	>0.20	FALSE	-
rs10407593;rs11085147;rs9636179	7	chr19:5558178-5720463	1.54e-95	ENSG00000167733	HSD11B1L	No	0.93	>0.20	FALSE	rs11673407
rs6792510	20	chr3:48701364-49378145	1.44e-08	ENSG00000172037	LAMB2	No	0.94	>0.20	FALSE	-
rs2038480;rs6691993	3	chr1:171810621-172437971	1.39e-09	ENSG00000135845	PIGC	No	0.94	>0.20	TRUE	rs13932;rs13932
rs12451698;rs3889402	10	chr17:18012020-18317694	2.6e-14	ENSG00000091536	MYO15A	No	0.94	>0.20	FALSE	-
rs78909033	2	chr2:241505221-241557122	1e-11	ENSG00000142330	CAPN10	No	0.95	>0.20	FALSE	rs12614493;rs11676358
rs59791256	21	chr10:103113820-104192418	3.6e-10	ENSG00000107859	PITX3	No	0.96	>0.20	FALSE	rs4919626
rs55955211	4	chr22:50528308-50656045	2.53e-08	ENSG00000073150	PANX2	No	0.96	>0.20	FALSE	rs2341367
rs6792510	20	chr3:48701364-49378145	1.44e-08	ENSG00000221883	C3orf71	No	0.96	>0.20	FALSE	-
rs116614177	15	chr2:73169165-74007284	2.17e-09	ENSG00000246432	-	No	0.97	>0.20	FALSE	-
rs13381785;rs77261872	1	chr18:42260138-42648475	2.28e-16	ENSG00000152217	SETBP1	No	0.97	>0.20	TRUE	rs1036929;rs4890486
rs2304693	5	chr7:45002261-45151646	5.11e-11	ENSG00000136274	NACAD	No	0.97	>0.20	FALSE	-
rs12451698;rs3889402	10	chr17:18012020-18317694	2.6e-14	ENSG00000214860	EVPLL	No	0.98	>0.20	FALSE	-
rs2304128	12	chr19:19366456-19791761	9.16e-09	ENSG00000178093	TSSK6	No	0.98	>0.20	FALSE	-
rs13084580	6	chr3:38887260-39234087	2.19e-13	ENSG00000168356	SCN11A	No	0.98	>0.20	FALSE	-
rs59791256	21	chr10:103113820-104192418	3.6e-10	ENSG00000226009	KCNIP2-AS1	No	0.98	>0.20	FALSE	-
rs4841132	1	chr8:9106927-9271224	7.46e-09	ENSG00000254235	-	No	0.98	>0.20	FALSE	-
rs10407593;rs11085147;rs9636179	7	chr19:5558178-5720463	1.54e-95	ENSG00000223573	PLAC2	No	0.99	>0.20	TRUE	-
rs72698722	1	chr14:101192042-101201539	1.25e-12	ENSG00000185559	DLK1	No	0.99	>0.20	TRUE	rs12882815;rs10138818
rs12451698;rs3889402	10	chr17:18012020-18317694	2.6e-14	ENSG00000220161	LINC02076	No	0.99	>0.20	FALSE	-
rs4727801;rs6972244	3	chr7:113726382-114766368	2.77e-25	ENSG00000225535	LINC01393	No	0.99	>0.20	TRUE	-
rs4727801;rs6972244	3	chr7:113726382-114766368	2.77e-25	ENSG00000128573	FOXP2	No	0.99	>0.20	FALSE	rs1058335;rs6945523
rs5012419	1	chr12:19282648-19529334	2.66e-29	ENSG00000052126	PLEKHA5	No	1	>0.20	TRUE	rs12372773
rs59791256	21	chr10:103113820-104192418	3.6e-10	ENSG00000107831	FGF8	No	1	>0.20	FALSE	rs3127245
rs6792510	20	chr3:48701364-49378145	1.44e-08	ENSG00000178467	P4HTM	No	1	>0.20	FALSE	-
rs2018800;rs465339	1	chr19:5455426-5456867	7.81e-09	ENSG00000105428	ZNRF4	No	1	>0.20	TRUE	-
rs1569419	1	chr1:2985732-3355185	6.87e-14	ENSG00000142611	PRDM16	No	1	>0.20	TRUE	rs10492937

## Sheet: S2. Table 7
Gene Overview			MitoCarta3 Annotations
Gene Symbol	Analysis Identified	Human MitoCarta3 Status	HumanGeneID	MouseOrthologGeneID	MitoCarta Gene Symbol	Synonyms	Description	MitoCarta3.0_List	MitoCarta3.0_Evidence	MitoCarta3.0_SubMitoLocalization	MitoCarta3.0_MitoPathways	TrainingDataset	MitoCarta2.0_Score	MitoCarta2.0_FDR	MitoCarta2.0_List	MitoCarta2.0_Evidence	EnsemblGeneID_mapping_version_20200130	UniProt	ProteinLength	TargetP_Score	MitoDomain_Score	CoexpressionGnfN50_Score	PGC_Induction_Score	YeastMitoHomolog_Score	RickettsiaHomolog_Score	MSMS_Score	hg19_Chromosome	hg19_Start	hg19_Stop	MSMS_NUM_TISSUES	MSMS_NUM_PEPTIDES_UNIQUE	MSMS_NUM_SPECTRA	MSMS_TOTAL_INTENSITY	MSMS_PERCENT_COVERAGE	Tissues	cerebrum_total_peak_intensity_log10	cerebellum_total_peak_intensity_log10	brainstem_total_peak_intensity_log10	spinalcord_total_peak_intensity_log10	kidney_total_peak_intensity_log10	liver_total_peak_intensity_log10	heart_total_peak_intensity_log10	skeletalmuscle_total_peak_intensity_log10	adipose_total_peak_intensity_log10	smallintestine_total_peak_intensity_log10	largeintestine_total_peak_intensity_log10	stomach_total_peak_intensity_log10	placenta_total_peak_intensity_log10	testis_total_peak_intensity_log10
BIK	DEPICT	Yes	638	12124	BIK	BIP1|BP4|NBK	BCL2 interacting killer	MitoCarta3.0	manual, mito protein domain+	MOM	Mitochondrial dynamics and surveillance > Apoptosis	Tpossible_mito	-1.0247	0.433	0	mito protein domain+	ENSG00000100290	Q13323	160	NA	MitoDomain	0	NA	NoMitoHomolog	NoHomolog	NA	chr22	43506753	43525718	NA	NA	NA	NA	NA	NA	NA	NA	NA	NA	NA	NA	NA	NA	NA	NA	NA	NA	NA	NA
CLPX	GeneMANIA	Yes	10845	270166	CLPX	EPP2	caseinolytic mitochondrial matrix peptidase chaperone subunit X	MitoCarta3.0	literature, APEX_matrix, yeast mito homolog++, Rickettsial homolog, mito protein domain, induction, coexpression, MS/MS++	Matrix	Protein import, sorting and homeostasis > Protein homeostasis > Proteases	Tmito	27.9372	0	1	literature, APEX_matrix, yeast mito homolog++, Rickettsial homolog, mito protein domain, induction, coexpression, MS/MS++	ENSG00000166855	O76031	633	4	SharedDomain	8	0.68	OrthologMitoHighConf	Ortholog	50-75pure	chr15	65442783	65477563	14	37	285	7250000000	52	all 14	6.9	8.1	8.2	8.1	9.1	9	7	8.6	9.1	7	9	8.5	8.6	9
EARS2	GeneMANIA	Yes	124454	67417	EARS2	COXPD12|MSE1|gluRS|mtGlnRS	glutamyl-tRNA synthetase 2, mitochondrial	MitoCarta3.0	literature, APEX_matrix, GFP, targetP signal, yeast mito homolog++, Rickettsial homolog, mito protein domain, coexpression	Matrix	Mitochondrial central dogma > Translation > mt-tRNA synthetases	Tmito	16.3581	0	1	literature, APEX_matrix, GFP, targetP signal, yeast mito homolog++, Rickettsial homolog, mito protein domain, coexpression	ENSG00000103356	Q5JPH6	523	2	SharedDomain	8	NA	OrthologMitoHighConf	Homolog	0-25ambig	chr16	23533333	23568696	3	9	15	198000000	23	adipose, largeintestine, placenta	NA	NA	NA	NA	NA	NA	NA	NA	7.7	NA	7.3	NA	8.1	NA
GARS1	GeneMANIA	Yes	2617	353172	GARS1	CMT2D|DSMAV|GARS|GlyRS|HMN5|SMAD1	glycyl-tRNA synthetase 1	MitoCarta3.0	targetP signal, yeast mito homolog, mito protein domain, induction	Matrix	Mitochondrial central dogma > Translation > mt-tRNA synthetases	Tpossible_mito	9.0665	0.018	1	targetP signal, yeast mito homolog, mito protein domain, induction	ENSG00000106105	P41250	739	3	SharedDomain	3	1.62	HomologMitoHighConf	NoHomolog	25-50crude	chr7	30634180	30673648	12	34	137	1220000000	43	cerebrum, cerebellum, brainstem, spinalcord, liver, skeletalmuscle, adipose, smallintestine, largeintestine, stomach, placenta, testis	7.4	7.8	8.1	8.3	NA	8.5	NA	7.1	7	7.3	8.1	6.9	8.5	7.5
GTPBP3	DEPICT	Yes	84705	70359	GTPBP3	COXPD23|GTPBG3|MSS1|MTGP1|THDF1	GTP binding protein 3, mitochondrial	MitoCarta3.0	literature, APEX_matrix, targetP signal+, yeast mito homolog+, Rickettsial homolog, mito protein domain	Matrix	Mitochondrial central dogma > mtRNA metabolism > mt-tRNA modifications | Metabolism > Vitamin metabolism > Folate and 1-C metabolism	Tmito	13.7285	0.004	1	literature, APEX_matrix, targetP signal+, yeast mito homolog+, Rickettsial homolog, mito protein domain	ENSG00000130299	Q969Y2	524	1	SharedDomain	4	NA	OrthologMitoLowConf	Homolog	0-25ambig	chr19	17445790	17453540	1	2	4	24900000	8	largeintestine	NA	NA	NA	NA	NA	NA	NA	NA	NA	NA	7.4	NA	NA	NA
LONP1	DEPICT	Yes	9361	74142	LONP1	CODASS|LON|LONP|LonHS|PIM1|PRSS15|hLON	lon peptidase 1, mitochondrial	MitoCarta3.0	literature, APEX_matrix, targetP signal+, yeast mito homolog+, Rickettsial homolog, mito protein domain, induction, coexpression, MS/MS++	Matrix	Protein import, sorting and homeostasis > Protein homeostasis > Proteases	Tmito	31.5043	0	1	literature, APEX_matrix, targetP signal+, yeast mito homolog+, Rickettsial homolog, mito protein domain, induction, coexpression, MS/MS++	ENSG00000196365	P36776	959	1	SharedDomain	14	1.81	OrthologMitoLowConf	Homolog	50-75pure	chr19	5691844	5720463	14	81	2693	139000000000	74	all 14	10	10.1	10	9	10.4	10	9.5	9.9	10	9.3	10.2	10	10	10
PIM1	GeneMANIA	Yes	9361	74142	LONP1	CODASS|LON|LONP|LonHS|PIM1|PRSS15|hLON	lon peptidase 1, mitochondrial	MitoCarta3.0	literature, APEX_matrix, targetP signal+, yeast mito homolog+, Rickettsial homolog, mito protein domain, induction, coexpression, MS/MS++	Matrix	Protein import, sorting and homeostasis > Protein homeostasis > Proteases	Tmito	31.5043	0	1	literature, APEX_matrix, targetP signal+, yeast mito homolog+, Rickettsial homolog, mito protein domain, induction, coexpression, MS/MS++	ENSG00000196365	P36776	959	1	SharedDomain	14	1.81	OrthologMitoLowConf	Homolog	50-75pure	chr19	5691844	5720463	14	81	2693	139000000000	74	all 14	10	10.1	10	9	10.4	10	9.5	9.9	10	9.3	10.2	10	10	10
MCAT	DEPICT	Yes	27349	223722	MCAT	FASN2C|MCT|MCT1|MT|NET62|fabD	malonyl-CoA-acyl carrier protein transacylase	MitoCarta3.0	literature, APEX_matrix, targetP signal, yeast mito homolog++, Rickettsial homolog, mito protein domain, coexpression, MS/MS++	Matrix	Metabolism > Lipid metabolism > Type II fatty acid synthesis	Tmito	26.9414	0	1	literature, APEX_matrix, targetP signal, yeast mito homolog++, Rickettsial homolog, mito protein domain, coexpression, MS/MS++	ENSG00000100294	Q8IVS2	390	2	SharedDomain	8	NA	OrthologMitoHighConf	Ortholog	50-75pure	chr22	43528211	43539403	10	14	73	1140000000	51	spinalcord, kidney, liver, skeletalmuscle, adipose, smallintestine, largeintestine, stomach, placenta, testis	NA	NA	NA	7	8.2	7.6	NA	7.1	8.4	7.2	7.9	7.2	8.4	8.5
MFN2	DEPICT	Yes	9927	170731	MFN2	CMT2A|CMT2A2|CMT2A2A|CMT2A2B|CPRP1|HMSN6A|HSG|MARF	mitofusin 2	MitoCarta3.0	literature, mito protein domain+, induction, coexpression, MS/MS+	MOM	Mitochondrial dynamics and surveillance > Fusion | Mitochondrial dynamics and surveillance > Organelle contact sites	Tmito	18.7088	0	1	literature, mito protein domain+, induction, coexpression, MS/MS+	ENSG00000116688	O95140	757	4	MitoDomain	18	1.83	NoMitoHomolog	NoHomolog	25-50pure	chr1	12040237	12073572	10	26	177	1280000000	31	cerebrum, cerebellum, brainstem, spinalcord, liver, adipose, largeintestine, stomach, placenta, testis	7.9	8.7	8.7	8	NA	7.5	NA	NA	7.9	NA	7.3	6.7	7.2	7.5
C20orf72; MGME1	DEPICT	Yes	92667	74528	MGME1	C20orf72|DDK1|MTDPS11|bA504H3.4	mitochondrial genome maintenance exonuclease 1	MitoCarta3.0	literature, APEX_matrix, GFP, targetP signal	Matrix	Mitochondrial central dogma > mtDNA maintenance > mtDNA replication | Mitochondrial central dogma > mtDNA maintenance > mtDNA stability and decay	Tmito	-2.2856	0.509	1	literature, APEX_matrix, GFP, targetP signal	ENSG00000125871	Q9BQP7	344	3	NA	4	NA	NoMitoHomolog	NoHomolog	0-25ambig	chr20	17949761	17971762	2	4	6	19600000	13	largeintestine, placenta	NA	NA	NA	NA	NA	NA	NA	NA	NA	NA	6.9	NA	7	NA
C19orf70; MICOS13	DEPICT	Yes	125988	224904	MICOS13	C19orf70|MIC13|P117|QIL1	mitochondrial contact site and cristae organizing system subunit 13	MitoCarta3.0	induction, coexpression++, MS/MS++	MIM	Mitochondrial dynamics and surveillance > Cristae formation > MICOS complex	Tpossible_mito	17.9816	0	1	induction, coexpression++, MS/MS++	ENSG00000174917	Q5XKP0	118	NA	NA	42	0.72	NoMitoHomolog	NoHomolog	75-100pure	chr19	5678432	5680911	14	14	528	16800000000	93	all 14	9.1	8.7	8.8	8.7	9.7	9	8.9	8.5	9	9	9	8.8	9.1	9.3
SMCR7	DEPICT	Yes	125170	237781	MIEF2	MID49|SMCR7	mitochondrial elongation factor 2	MitoCarta3.0	literature, mito protein domain	MOM	Mitochondrial dynamics and surveillance > Fission	Tpossible_mito	-4.2008	0.682	0	mito protein domain	ENSG00000177427|ENSG00000284495	Q96C03	465	5	SharedDomain	0	NA	NoMitoHomolog	NoHomolog	NA	chr17	18163847	18169095	NA	NA	NA	NA	NA	NA	NA	NA	NA	NA	NA	NA	NA	NA	NA	NA	NA	NA	NA	NA
MRPL34	DEPICT	Yes	64981	94065	MRPL34	L34mt	mitochondrial ribosomal protein L34	MitoCarta3.0	literature, APEX_matrix, targetP signal, yeast mito homolog++, Rickettsial homolog, mito protein domain, induction, coexpression++, MS/MS	Matrix	Mitochondrial central dogma > Translation > Mitochondrial ribosome	Tmito	34.3813	0	1	literature, APEX_matrix, targetP signal, yeast mito homolog++, Rickettsial homolog, mito protein domain, induction, coexpression++, MS/MS	ENSG00000130312	Q9BQ48	92	2	SharedDomain	47	1.75	OrthologMitoHighConf	Ortholog	25-50ambig	chr19	17416476	17417652	13	5	62	641000000	27	cerebrum, cerebellum, brainstem, spinalcord, kidney, liver, heart, adipose, smallintestine, largeintestine, stomach, placenta, testis	7.8	7.5	7.5	6.9	7.3	7.7	7	NA	7.6	8	8.1	7.1	7.9	7.9
MRPL43	DEPICT	Yes	84545	94067	MRPL43	L43mt|MRP-L43|bMRP36a	mitochondrial ribosomal protein L43	MitoCarta3.0	literature, targetP signal+, yeast mito homolog++, mito protein domain, induction, coexpression, MS/MS++	Matrix	Mitochondrial central dogma > Translation > Mitochondrial ribosome	Tmito	31.8312	0	1	literature, targetP signal+, yeast mito homolog++, mito protein domain, induction, coexpression, MS/MS++	ENSG00000055950	Q8N983	235	1	SharedDomain	21	1.57	OrthologMitoHighConf	NoHomolog	50-75pure	chr10	102737578	102747272	14	14	199	6000000000	70	all 14	8.6	8.4	8.7	8.1	9	8.5	8.1	8	8.6	8.7	9.1	8	8.7	8.6
MRPS35	DEPICT	Yes	60488	232536	MRPS35	HDCMD11P|MDS023|MRP-S28|MRPS28	mitochondrial ribosomal protein S35	MitoCarta3.0	literature, APEX_matrix, targetP signal, yeast mito homolog++, mito protein domain+, induction, coexpression++, MS/MS++	Matrix	Mitochondrial central dogma > Translation > Mitochondrial ribosome	Tmito	39.6435	0	1	literature, APEX_matrix, targetP signal, yeast mito homolog++, mito protein domain+, induction, coexpression++, MS/MS++	ENSG00000061794	P82673	323	2	MitoDomain	43	1.81	OrthologMitoHighConf	NoHomolog	50-75pure	chr12	27863705	27909237	14	22	144	3270000000	57	all 14	8.4	8	8.1	6.8	8.2	7.4	7.8	8	8.5	8.5	8.8	7.7	9	8.1
NDUFA11	DEPICT	Yes	126328	69875	NDUFA11	B14.7|CI-B14.7|MC1DN14	NADH:ubiquinone oxidoreductase subunit A11	MitoCarta3.0	literature, APEX_IMS, mito protein domain+, induction, MS/MS++	MIM	OXPHOS > Complex I > CI subunits | OXPHOS > OXPHOS subunits	Tmito	15.7163	0.003	1	literature, APEX_IMS, mito protein domain+, induction, MS/MS++	ENSG00000174886	Q86Y39	228	NA	MitoDomain	2	1.8	NoMitoHomolog	NoHomolog	75-100pure	chr19	5891286	5904024	14	10	516	22600000000	94	all 14	9.3	9.2	9.5	9.1	9.3	9.1	8.9	9.2	9.1	9.3	9	9	9.3	9.1
NDUFA7	GeneMANIA	Yes	4701	66416	NDUFA7	B14.5a|CI-B14.5a	NADH:ubiquinone oxidoreductase subunit A7	MitoCarta3.0	literature, APEX_matrix, mito protein domain+, coexpression++, MS/MS++	MIM	OXPHOS > Complex I > CI subunits | OXPHOS > OXPHOS subunits	Tmito	23.6535	0	1	literature, APEX_matrix, mito protein domain+, coexpression++, MS/MS++	ENSG00000267855	O95182	113	4	MitoDomain	41	NA	NoMitoHomolog	NoHomolog	75-100pure	chr19	8376183	8386280	14	21	899	34200000000	82	all 14	9.5	9.2	9.6	9.5	9.5	9.3	9.4	8.8	9.2	9.4	9.4	9.5	9.5	9.2
NOA1	GeneMANIA	Yes	84273	56412	NOA1	C4orf14|MTG3|hAtNOS1|hNOA1|mAtNOS1	nitric oxide associated 1	MitoCarta3.0	literature, APEX_matrix, targetP signal+, yeast mito homolog++, mito protein domain, coexpression	MIM	Mitochondrial central dogma > mtRNA metabolism > mtRNA granules | Mitochondrial central dogma > Translation > Mitochondrial ribosome assembly	Tmito	17.1851	0	1	literature, APEX_matrix, targetP signal+, yeast mito homolog++, mito protein domain, coexpression	ENSG00000084092	Q8NC60	698	1	SharedDomain	17	NA	OrthologMitoHighConf	NoHomolog	0-25ambig	chr4	57829515	57843826	2	7	9	70100000	12	adipose, largeintestine	NA	NA	NA	NA	NA	NA	NA	NA	7.3	NA	7.7	NA	NA	NA
OXA1L	GeneMANIA	Yes	5018	69089	OXA1L	OXA1	OXA1L mitochondrial inner membrane protein	MitoCarta3.0	literature, APEX_matrix, targetP signal, yeast mito homolog+, Rickettsial homolog, mito protein domain, coexpression	MIM	Protein import, sorting and homeostasis > Protein import and sorting > OXA | Mitochondrial central dogma > Translation	Tmito	14.278	0.004	1	literature, APEX_matrix, targetP signal, yeast mito homolog+, Rickettsial homolog, mito protein domain, coexpression	ENSG00000155463	Q15070	495	2	SharedDomain	9	NA	OrthologMitoLowConf	Homolog	0-25ambig	chr14	23235730	23240998	10	10	64	873000000	19	cerebrum, brainstem, spinalcord, kidney, heart, adipose, smallintestine, largeintestine, placenta, testis	7.5	NA	7.7	7.2	8	NA	7.7	NA	8.3	7.9	8	NA	8.3	7.6
POLG2	DEPICT	Yes	11232	50776	POLG2	HP55|MTDPS16|MTPOLB|PEOA4|POLB|POLG-BETA|POLGB	DNA polymerase gamma 2, accessory subunit	MitoCarta3.0	literature, APEX_matrix, targetP signal, mito protein domain	Matrix	Mitochondrial central dogma > mtDNA maintenance > mtDNA replication | Mitochondrial central dogma > mtDNA maintenance > mtDNA nucleoid	Tmito	-0.9827	0.42	1	literature, APEX_matrix, targetP signal, mito protein domain	ENSG00000256525	Q9UHN1	485	2	SharedDomain	1	NA	NoMitoHomolog	NoHomolog	NA	chr17	62473901	62493184	NA	NA	NA	NA	NA	NA	NA	NA	NA	NA	NA	NA	NA	NA	NA	NA	NA	NA	NA	NA
SCO2	DEPICT	Yes	9997	100126824	SCO2	CEMCOX1|ECGF1|Gliostatin|MYP6|PD-ECGF|SCO1L|TP|TYMP|TdRPase	synthesis of cytochrome C oxidase 2	MitoCarta3.0	literature, APEX_IMS, targetP signal+, yeast mito homolog+, Rickettsial homolog, mito protein domain, MS/MS	MIM	OXPHOS > Complex IV > CIV assembly factors | Metabolism > Metals and cofactors > Copper metabolism | OXPHOS > OXPHOS assembly factors	Tmito	17.9306	0	1	literature, APEX_IMS, targetP signal+, yeast mito homolog+, Rickettsial homolog, mito protein domain, MS/MS	ENSG00000284194	O43819	266	1	SharedDomain	NA	NA	OrthologMitoLowConf	Homolog	50-75ambig	chr22	50961996	50964868	14	14	118	1990000000	68	all 14	8.5	8.3	8.5	8.3	8	8.1	7.4	6.7	7.7	7.5	8.5	8	8.3	7.7
SELO	DEPICT	Yes	83642	223776	SELENOO	SELO	selenoprotein O	MitoCarta3.0	targetP signal+, yeast mito homolog, mito protein domain+, coexpression	Matrix	Metabolism > Detoxification > Selenoproteins	Tnon_mito	15.9471	0.001	1	targetP signal+, yeast mito homolog, mito protein domain+, coexpression	ENSG00000073169	Q9BVL4	669	1	MitoDomain	7	NA	HomologMitoHighConf	NoHomolog	0-25ambig	chr22	50639407	50656045	9	7	35	357000000	14	spinalcord, liver, skeletalmuscle, adipose, smallintestine, largeintestine, stomach, placenta, testis	NA	NA	NA	7.5	NA	8.2	NA	6.7	7.2	6.8	8	7.3	6.6	6.8
SLC25A20	DEPICT	Yes	788	57279	SLC25A20	CAC|CACT	solute carrier family 25 member 20	MitoCarta3.0	literature, yeast mito homolog+, mito protein domain+, induction, coexpression, MS/MS++	MIM	Metabolism > Lipid metabolism > Fatty acid oxidation | Metabolism > Metals and cofactors > Carnitine synthesis and transport | Metabolism > Metals and cofactors > Carnitine shuttle | Small molecule transport > SLC25A family	Tmito	28.3039	0	1	literature, yeast mito homolog+, mito protein domain+, induction, coexpression, MS/MS++	ENSG00000178537	O43772	301	NA	MitoDomain	29	1.62	OrthologMitoLowConf	NoHomolog	75-100pure	chr3	48894355	48936426	14	23	533	34500000000	85	all 14	8.3	8.3	8.6	8.7	9.3	9.8	9.7	7.9	9.7	9.5	9.7	8.7	9.2	9.4
TBRG4	DEPICT	Yes	9238	21379	TBRG4	CPR2|FASTKD4	transforming growth factor beta regulator 4	MitoCarta3.0	literature, APEX_matrix, targetP signal+, coexpression, MS/MS++	Matrix	Mitochondrial central dogma > mtRNA metabolism > Polycistronic mtRNA processing | Mitochondrial central dogma > mtRNA metabolism > mtRNA stability and decay	Tmito	14.6312	0.004	1	literature, APEX_matrix, targetP signal+, coexpression, MS/MS++	ENSG00000136270	Q969Z0	642	1	NA	10	NA	NoMitoHomolog	NoHomolog	50-75pure	chr7	45139698	45151346	14	38	404	7350000000	67	all 14	8.2	8	8.3	8.5	8.1	7.9	8.4	8.7	8.8	8.9	9.3	8.7	9.1	8.9
C17orf42; TEFM	DEPICT	Yes	79736	68550	TEFM	C17orf42	transcription elongation factor, mitochondrial	MitoCarta3.0	APEX_matrix, targetP signal, induction, coexpression++, MS/MS	Matrix	Mitochondrial central dogma > mtRNA metabolism > Transcription	Tmito	15.0986	0.003	1	APEX_matrix, targetP signal, induction, coexpression++, MS/MS	ENSG00000172171	Q96QE5	360	3	NA	46	1.14	NoMitoHomolog	NoHomolog	25-50ambig	chr17	29226000	29233286	8	12	40	408000000	45	liver, heart, skeletalmuscle, adipose, largeintestine, stomach, placenta, testis	NA	NA	NA	NA	NA	7.6	7.4	6.6	7.6	NA	7.9	6.6	8.2	7.8
TFAM	DEPICT	Yes	7019	21780	TFAM	MTDPS15|MTTF1|MTTFA|TCF6|TCF6L1|TCF6L2|TCF6L3	transcription factor A, mitochondrial	MitoCarta3.0	literature, APEX_matrix, targetP signal, mito protein domain, induction, MS/MS++	Matrix	Mitochondrial central dogma > mtDNA maintenance > mtDNA replication | Mitochondrial central dogma > mtDNA maintenance > mtDNA nucleoid | Mitochondrial central dogma > mtRNA metabolism > Transcription	Tmito	14.8274	0.004	1	literature, APEX_matrix, targetP signal, mito protein domain, induction, MS/MS++	ENSG00000108064	Q00059	246	2	SharedDomain	3	1.62	NoMitoHomolog	NoHomolog	50-75pure	chr10	60144902	60158990	14	25	461	16900000000	66	all 14	9.4	8.9	9.4	9.2	9.3	9.2	8.9	8	8.9	8.7	9.3	8.5	9.1	8.7
TOP3A	DEPICT	Yes	7156	21975	TOP3A	MGRISCE2|PEOB5|TOP3|ZGRF7	DNA topoisomerase III alpha	MitoCarta3.0	APEX_matrix, targetP signal+, Rickettsial homolog, mito protein domain	Matrix	Mitochondrial central dogma > mtDNA maintenance > mtDNA replication	Tmito	6.7725	0.03	1	APEX_matrix, targetP signal+, Rickettsial homolog, mito protein domain	ENSG00000177302|ENSG00000284238	Q13472	1001	1	SharedDomain	2	NA	NoMitoHomolog	Homolog	0-25ambig	chr17	18177234	18218321	1	2	3	26800000	4	testis	NA	NA	NA	NA	NA	NA	NA	NA	NA	NA	NA	NA	NA	7.4
C10orf2; TWNK	DEPICT	Yes	56652	226153	TWNK	ATXN8|C10orf2|IOSCA|MTDPS7|PEO|PEO1|PEOA3|PRLTS5|SANDO|SCA8|TWINL	twinkle mtDNA helicase	MitoCarta3.0	literature, APEX_matrix, targetP signal, induction, coexpression	Matrix	Mitochondrial central dogma > mtDNA maintenance > mtDNA replication | Mitochondrial central dogma > mtDNA maintenance > mtDNA nucleoid	Tmito	6.6296	0.031	1	literature, APEX_matrix, targetP signal, induction, coexpression	ENSG00000107815	Q96RR1	684	2	NA	13	1.99	NoMitoHomolog	NoHomolog	NA	chr10	102747292	102754158	NA	NA	NA	NA	NA	NA	NA	NA	NA	NA	NA	NA	NA	NA	NA	NA	NA	NA	NA	NA
ACTR1A	DEPICT	No	10121	54130	ACTR1A	ARP1|Arp1A|CTRN1	actin related protein 1A	0	0	NA	NA	Tnon_mito	-9.2075	0.882	0	0	ENSG00000138107	P61163	376	NA	NonMitoDomain	0	NA	NoMitoHomolog	NoHomolog	0-25crude	chr10	104238985	104262512	13	4	89	7040000000	10	cerebrum, cerebellum, brainstem, spinalcord, kidney, liver, skeletalmuscle, adipose, smallintestine, largeintestine, stomach, placenta, testis	8.6	7.1	9	8.6	8.4	7.9	NA	6.7	8.5	9.3	7.9	8.5	9.3	7.3
ALKBH2	DEPICT	No	121642	231642	ALKBH2	ABH2	alkB homolog 2, alpha-ketoglutarate dependent dioxygenase	0	mito protein domain	NA	NA	Tnon_mito	-6.2297	0.767	0	mito protein domain	ENSG00000189046	Q6NS38	261	NA	SharedDomain	2	NA	NoMitoHomolog	NoHomolog	NA	chr12	109525992	109531293	NA	NA	NA	NA	NA	NA	NA	NA	NA	NA	NA	NA	NA	NA	NA	NA	NA	NA	NA	NA
ANKLE1	DEPICT	No	126549	234396	ANKLE1	ANKRD41|LEM3|LEMD6	ankyrin repeat and LEM domain containing 1	0	Rickettsial homolog, mito protein domain, coexpression	NA	NA	Tnon_mito	-0.3399	0.348	0	Rickettsial homolog, mito protein domain, coexpression	ENSG00000160117	Q8NAG6	669	NA	SharedDomain	6	NA	NoMitoHomolog	Homolog	NA	chr19	17392453	17398455	NA	NA	NA	NA	NA	NA	NA	NA	NA	NA	NA	NA	NA	NA	NA	NA	NA	NA	NA	NA
ARIH2	DEPICT	No	10425	23807	ARIH2	ARI2|TRIAD1	ariadne RBR E3 ubiquitin protein ligase 2	0	mito protein domain	NA	NA	Tnon_mito	-6.2297	0.767	0	mito protein domain	ENSG00000177479	O95376	493	NA	SharedDomain	0	NA	NoMitoHomolog	NoHomolog	NA	chr3	48956280	49022971	NA	NA	NA	NA	NA	NA	NA	NA	NA	NA	NA	NA	NA	NA	NA	NA	NA	NA	NA	NA
ATAD5	DEPICT	No	79915	237877	ATAD5	C17orf41|ELG1|FRAG1	ATPase family AAA domain containing 5	0	mito protein domain	NA	NA	Tnon_mito	-3.8147	0.648	0	mito protein domain	ENSG00000176208	Q96QE3	1844	NA	SharedDomain	0	NA	NoMitoHomolog	NoHomolog	0-25ambig	chr17	29159022	29222295	2	6	7	116000000	5	largeintestine, testis	NA	NA	NA	NA	NA	NA	NA	NA	NA	NA	8	NA	NA	7.3
ATP13A1	DEPICT	No	57130	170759	ATP13A1	ATP13A|CGI-152	ATPase 13A1	0	yeast mito homolog, coexpression	NA	NA	Tnon_mito	-1.3074	0.45	0	yeast mito homolog, coexpression	ENSG00000105726	Q9HD20	1204	NA	NonMitoDomain	6	NA	HomologMitoHighConf	NoHomolog	0-25ambig	chr19	19756009	19774503	1	6	9	21000000	6	testis	NA	NA	NA	NA	NA	NA	NA	NA	NA	NA	NA	NA	NA	7.3
BABAM1	DEPICT	No	29086	68251	BABAM1	C19orf62|HSPC142|MERIT40|NBA1	BRISC and BRCA1 A complex member 1	0	coexpression	NA	NA	Tnon_mito	-2.4387	0.521	0	coexpression	ENSG00000105393	Q9NWV8	329	NA	NA	24	NA	NoMitoHomolog	NoHomolog	NA	chr19	17378184	17390162	NA	NA	NA	NA	NA	NA	NA	NA	NA	NA	NA	NA	NA	NA	NA	NA	NA	NA	NA	NA
BANK1	DEPICT	No	55024	242248	BANK1	BANK	B cell scaffold protein with ankyrin repeats 1	0	0	NA	NA	Tnon_mito	-8.0704	0.845	0	0	ENSG00000153064	Q8NDB2	785	NA	NA	1	NA	NoMitoHomolog	NoHomolog	NA	chr4	102711763	102995969	NA	NA	NA	NA	NA	NA	NA	NA	NA	NA	NA	NA	NA	NA	NA	NA	NA	NA	NA	NA
C3orf62	DEPICT	No	375341	112418	C3orf62	-	chromosome 3 open reading frame 62	0	0	NA	NA	Tnon_mito	-8.0704	0.845	0	0	ENSG00000188315	Q6ZUJ4	267	NA	NA	1	NA	NoMitoHomolog	NoHomolog	NA	chr3	49306029	49314508	NA	NA	NA	NA	NA	NA	NA	NA	NA	NA	NA	NA	NA	NA	NA	NA	NA	NA	NA	NA
C7orf74	DEPICT	No	168455	72123	CCDC71L	C7orf74	coiled-coil domain containing 71 like	0	0	NA	NA	Tnon_mito	-5.6359	0.748	0	0	ENSG00000253276	Q8N9Z2	235	4	NA	0	NA	NoMitoHomolog	NoHomolog	NA	chr7	106297210	106301634	NA	NA	NA	NA	NA	NA	NA	NA	NA	NA	NA	NA	NA	NA	NA	NA	NA	NA	NA	NA
CCT7	DEPICT	No	10574	12468	CCT7	CCTETA|CCTH|NIP7-1|TCP1ETA	chaperonin containing TCP1 subunit 7	0	GFP, Rickettsial homolog, mito protein domain	NA	NA	Tmito	0.2254	0.307	1	GFP, Rickettsial homolog, mito protein domain	ENSG00000135624	Q99832	543	NA	SharedDomain	3	-0.3	NoMitoHomolog	Homolog	25-50crude	chr2	73461363	73480150	6	14	34	201000000	30	cerebrum, spinalcord, adipose, smallintestine, placenta, testis	7	NA	NA	6.9	NA	NA	NA	NA	6.9	7.7	NA	NA	7.8	7.8
CD226	DEPICT	No	10666	225825	CD226	DNAM-1|DNAM1|PTA1|TLiSA1	CD226 molecule	0	0	NA	NA	Tnon_mito	-10.6961	0.887	0	0	ENSG00000150637	Q15762	336	NA	NonMitoDomain	0	NA	NoMitoHomolog	NoHomolog	NA	chr18	67530192	67624232	NA	NA	NA	NA	NA	NA	NA	NA	NA	NA	NA	NA	NA	NA	NA	NA	NA	NA	NA	NA
CD36	DEPICT	No	948	12491	CD36	BDPLT10|CHDS7|FAT|GP3B|GP4|GPIV|PASIV|SCARB3	CD36 molecule	0	0	NA	NA	Tpossible_mito	-5.9012	0.759	0	0	ENSG00000135218	P16671	472	5	NonMitoDomain	0	NA	NoMitoHomolog	NoHomolog	25-50crude	chr7	80231503	80308593	2	13	33	689000000	27	adipose, smallintestine	NA	NA	NA	NA	NA	NA	NA	NA	8.8	7.9	NA	NA	NA	NA
CLIP1	DEPICT	No	6249	56430	CLIP1	CLIP|CLIP-170|CLIP170|CYLN1|RSN	CAP-Gly domain containing linker protein 1	0	MS/MS	NA	NA	Tnon_mito	-5.2802	0.725	0	MS/MS	ENSG00000130779	P30622	1438	NA	NonMitoDomain	0	NA	NoMitoHomolog	NoHomolog	25-50ambig	chr12	122755980	122907116	2	61	98	1020000000	47	skeletalmuscle, largeintestine	NA	NA	NA	NA	NA	NA	NA	9	NA	NA	7.9	NA	NA	NA
CPNE3	GeneMANIA	No	8895	70568	CPNE3	CPN3|PRO1071	copine 3	0	0	NA	NA	Tnon_mito	-8.824	0.878	0	0	ENSG00000085719	O75131	537	NA	NonMitoDomain	0	NA	HomologMitoLowConf	NoHomolog	NA	chr8	87526655	87573726	NA	NA	NA	NA	NA	NA	NA	NA	NA	NA	NA	NA	NA	NA	NA	NA	NA	NA	NA	NA
HN1L	GeneMANIA	No	57585	57354	CRAMP1	CRAMP1L|HN1L|TCE4	cramped chromatin regulator homolog 1	0	0	NA	NA	Tnon_mito	-5.6553	0.751	0	0	ENSG00000007545	Q96RY5	1269	NA	NA	1	NA	NoMitoHomolog	NoHomolog	0-25ambig	chr16	1664640	1727909	1	2	2	6480000	4	largeintestine	NA	NA	NA	NA	NA	NA	NA	NA	NA	NA	6.8	NA	NA	NA
CSRNP1	DEPICT	No	64651	215418	CSRNP1	AXUD1|CSRNP-1|FAM130B|TAIP-3|URAX1	cysteine and serine rich nuclear protein 1	0	induction	NA	NA	Tnon_mito	-4.2621	0.69	0	induction	ENSG00000144655	Q96S65	589	NA	NA	0	1.39	NoMitoHomolog	NoHomolog	NA	chr3	39183341	39195102	NA	NA	NA	NA	NA	NA	NA	NA	NA	NA	NA	NA	NA	NA	NA	NA	NA	NA	NA	NA
CUEDC2	DEPICT	No	79004	67116	CUEDC2	C10orf66|bA18I14.5	CUE domain containing 2	0	mito protein domain, coexpression	NA	NA	Tnon_mito	-3.3441	0.614	0	mito protein domain, coexpression	ENSG00000107874	Q9H467	287	NA	SharedDomain	6	NA	NoMitoHomolog	NoHomolog	NA	chr10	104183001	104192423	NA	NA	NA	NA	NA	NA	NA	NA	NA	NA	NA	NA	NA	NA	NA	NA	NA	NA	NA	NA
DRG2	DEPICT	No	1819	13495	DRG2	-	developmentally regulated GTP binding protein 2	0	Rickettsial homolog, mito protein domain, induction	NA	NA	Tpossible_mito	0.5827	0.282	0	Rickettsial homolog, mito protein domain, induction	ENSG00000108591	P55039	364	NA	SharedDomain	4	1.28	NoMitoHomolog	Homolog	NA	chr17	17991180	18011299	NA	NA	NA	NA	NA	NA	NA	NA	NA	NA	NA	NA	NA	NA	NA	NA	NA	NA	NA	NA
DUS3L	DEPICT	No	56931	224907	DUS3L	DUS3	dihydrouridine synthase 3 like	0	Rickettsial homolog, mito protein domain	NA	NA	Tnon_mito	-3.2256	0.578	0	Rickettsial homolog, mito protein domain	ENSG00000141994	Q96G46	650	NA	SharedDomain	0	NA	NoMitoHomolog	Homolog	NA	chr19	5785152	5791249	NA	NA	NA	NA	NA	NA	NA	NA	NA	NA	NA	NA	NA	NA	NA	NA	NA	NA	NA	NA
DUSP11	DEPICT	No	8446	72102	DUSP11	PIR1	dual specificity phosphatase 11	0	mito protein domain	NA	NA	Tnon_mito	-6.2297	0.767	0	mito protein domain	ENSG00000144048	O75319	377	NA	SharedDomain	2	NA	NoMitoHomolog	NoHomolog	NA	chr2	73989324	74007284	NA	NA	NA	NA	NA	NA	NA	NA	NA	NA	NA	NA	NA	NA	NA	NA	NA	NA	NA	NA
ARHGEF3	DEPICT	No	1894	13605	ECT2	ARHGEF31	epithelial cell transforming 2	0	mito protein domain	NA	NA	Tnon_mito	-6.2297	0.767	0	mito protein domain	ENSG00000114346	Q9H8V3	914	NA	SharedDomain	2	NA	NoMitoHomolog	NoHomolog	NA	chr3	172468474	172539264	NA	NA	NA	NA	NA	NA	NA	NA	NA	NA	NA	NA	NA	NA	NA	NA	NA	NA	NA	NA
FLII	DEPICT	No	2314	14248	FLII	FLI|FLIL|Fli1	FLII actin remodeling protein	0	mito protein domain	NA	NA	Tnon_mito	-3.6727	0.634	0	mito protein domain	ENSG00000177731|ENSG00000284571	Q13045	1269	NA	SharedDomain	2	-0.23	HomologMitoLowConf	NoHomolog	NA	chr17	18148130	18162230	NA	NA	NA	NA	NA	NA	NA	NA	NA	NA	NA	NA	NA	NA	NA	NA	NA	NA	NA	NA
GATAD2A	DEPICT	No	54815	234366	GATAD2A	p66alpha	GATA zinc finger domain containing 2A	0	0	NA	NA	Tnon_mito	-8.0704	0.845	0	0	ENSG00000167491	Q86YP4	633	NA	NA	2	NA	NoMitoHomolog	NoHomolog	NA	chr19	19496641	19619741	NA	NA	NA	NA	NA	NA	NA	NA	NA	NA	NA	NA	NA	NA	NA	NA	NA	NA	NA	NA
GMIP	DEPICT	No	51291	78816	GMIP	ARHGAP46	GEM interacting protein	0	mito protein domain	NA	NA	Tnon_mito	-3.8147	0.648	0	mito protein domain	ENSG00000089639	Q9P107	970	NA	SharedDomain	0	NA	NoMitoHomolog	NoHomolog	0-25ambig	chr19	19740281	19754476	1	3	3	15800000	6	adipose	NA	NA	NA	NA	NA	NA	NA	NA	7.2	NA	NA	NA	NA	NA
GP6	DEPICT	No	51206	243816	GP6	BDPLT11|GPIV|GPVI	glycoprotein VI platelet	0	0	NA	NA	Tnon_mito	-10.6961	0.887	0	0	ENSG00000088053|ENSG00000274050|ENSG00000274566|ENSG00000275633|ENSG00000275931|ENSG00000276065|ENSG00000276211|ENSG00000277439|ENSG00000278316|ENSG00000278670	Q9HCN6	620	NA	NonMitoDomain	4	NA	NoMitoHomolog	NoHomolog	NA	chr19	55525074	55549632	NA	NA	NA	NA	NA	NA	NA	NA	NA	NA	NA	NA	NA	NA	NA	NA	NA	NA	NA	NA
HPS5	GeneMANIA	No	11234	246694	HPS5	AIBP63|BLOC2S2	HPS5 biogenesis of lysosomal organelles complex 2 subunit 2	0	0	NA	NA	Tnon_mito	-8.0704	0.845	0	0	ENSG00000110756|ENSG00000288445	Q9UPZ3	1129	NA	NA	2	NA	NoMitoHomolog	NoHomolog	NA	chr11	18300216	18343721	NA	NA	NA	NA	NA	NA	NA	NA	NA	NA	NA	NA	NA	NA	NA	NA	NA	NA	NA	NA
HPS6	DEPICT	No	79803	20170	HPS6	BLOC2S3	HPS6 biogenesis of lysosomal organelles complex 2 subunit 3	0	targetP signal+	NA	NA	Tnon_mito	-0.4873	0.365	0	targetP signal+	ENSG00000166189	Q86YV9	775	1	NA	1	NA	NoMitoHomolog	NoHomolog	NA	chr10	103825123	103827795	NA	NA	NA	NA	NA	NA	NA	NA	NA	NA	NA	NA	NA	NA	NA	NA	NA	NA	NA	NA
IMPDH2	DEPICT	No	3615	23918	IMPDH2	IMPD2|IMPDH-II	inosine monophosphate dehydrogenase 2	0	mito protein domain	NA	NA	Tnon_mito	-6.2297	0.767	0	mito protein domain	ENSG00000178035	P12268	514	NA	SharedDomain	NA	NA	NoMitoHomolog	NoHomolog	NA	chr3	49061761	49066875	NA	NA	NA	NA	NA	NA	NA	NA	NA	NA	NA	NA	NA	NA	NA	NA	NA	NA	NA	NA
ITSN1	GeneMANIA	No	6453	16443	ITSN1	ITSN|SH3D1A|SH3P17	intersectin 1	0	mito protein domain	NA	NA	Tnon_mito	-3.8147	0.648	0	mito protein domain	ENSG00000205726	Q15811	1721	NA	SharedDomain	1	NA	NoMitoHomolog	NoHomolog	0-25ambig	chr21	35014783	35261609	2	7	11	61400000	7	cerebellum, brainstem	NA	6.8	7.7	NA	NA	NA	NA	NA	NA	NA	NA	NA	NA	NA
KLHDC8B	DEPICT	No	200942	78267	KLHDC8B	CHL	kelch domain containing 8B	0	0	NA	NA	Tnon_mito	-8.2616	0.866	0	0	ENSG00000185909	Q8IXV7	354	4	NonMitoDomain	0	NA	NoMitoHomolog	NoHomolog	NA	chr3	49209017	49213919	NA	NA	NA	NA	NA	NA	NA	NA	NA	NA	NA	NA	NA	NA	NA	NA	NA	NA	NA	NA
LDB1	DEPICT	No	8861	16825	LDB1	CLIM-2|CLIM2|LDB-1|NLI	LIM domain binding 1	0	0	NA	NA	Tnon_mito	-10.6961	0.887	0	0	ENSG00000198728	Q86U70	411	NA	NonMitoDomain	0	NA	NoMitoHomolog	NoHomolog	NA	chr10	103867324	103880210	NA	NA	NA	NA	NA	NA	NA	NA	NA	NA	NA	NA	NA	NA	NA	NA	NA	NA	NA	NA
MARK4	GeneMANIA	No	57787	232944	MARK4	MARK4L|MARK4S|MARKL1|MARKL1L|PAR-1D	microtubule affinity regulating kinase 4	0	mito protein domain	NA	NA	Tnon_mito	-4.3576	0.693	0	mito protein domain	ENSG00000007047	Q96L34	752	NA	SharedDomain	NA	NA	HomologMitoLowConf	NoHomolog	NA	chr19	45754515	45808541	NA	NA	NA	NA	NA	NA	NA	NA	NA	NA	NA	NA	NA	NA	NA	NA	NA	NA	NA	NA
MAU2	DEPICT	No	23383	74549	MAU2	KIAA0892|MAU2L|SCC4|mau-2	MAU2 sister chromatid cohesion factor	0	0	NA	NA	Tnon_mito	-10.6961	0.887	0	0	ENSG00000129933	Q9Y6X3	613	NA	NonMitoDomain	0	NA	NoMitoHomolog	NoHomolog	NA	chr19	19431629	19469563	NA	NA	NA	NA	NA	NA	NA	NA	NA	NA	NA	NA	NA	NA	NA	NA	NA	NA	NA	NA
MLXIP	DEPICT	No	22877	208104	MLXIP	MIR|MONDOA|bHLHe36	MLX interacting protein	0	mito protein domain	NA	NA	Tpossible_mito	-3.7952	0.639	0	mito protein domain	ENSG00000175727|ENSG00000281178	Q9HAP2	919	4	SharedDomain	0	NA	NoMitoHomolog	NoHomolog	NA	chr12	122516651	122628967	NA	NA	NA	NA	NA	NA	NA	NA	NA	NA	NA	NA	NA	NA	NA	NA	NA	NA	NA	NA
MYO1G	DEPICT	No	64005	246177	MYO1G	HA2|HLA-HA2|MHAG	myosin IG	0	mito protein domain	NA	NA	Tnon_mito	-3.8147	0.648	0	mito protein domain	ENSG00000136286	B0I1T2	1018	NA	SharedDomain	0	NA	NoMitoHomolog	NoHomolog	0-25ambig	chr7	45002259	45018704	1	3	3	11700000	4	smallintestine	NA	NA	NA	NA	NA	NA	NA	NA	NA	7.1	NA	NA	NA	NA
NCAPH2	DEPICT	No	29781	52683	NCAPH2	CAPH2	non-SMC condensin II complex subunit H2	0	0	NA	NA	Tnon_mito	-10.0112	0.883	0	0	ENSG00000025770	Q6IBW4	606	NA	NonMitoDomain	3	-0.56	NoMitoHomolog	NoHomolog	NA	chr22	50946644	50963209	NA	NA	NA	NA	NA	NA	NA	NA	NA	NA	NA	NA	NA	NA	NA	NA	NA	NA	NA	NA
NFKB2	DEPICT	No	4791	18034	NFKB2	CVID10|H2TF1|LYT-10|LYT10|NF-kB2|p100|p49/p100|p52	nuclear factor kappa B subunit 2	0	Rickettsial homolog, mito protein domain	NA	NA	Tnon_mito	-3.2256	0.578	0	Rickettsial homolog, mito protein domain	ENSG00000077150	Q00653	900	NA	SharedDomain	1	NA	NoMitoHomolog	Homolog	NA	chr10	104153866	104162286	NA	NA	NA	NA	NA	NA	NA	NA	NA	NA	NA	NA	NA	NA	NA	NA	NA	NA	NA	NA
NOLC1	DEPICT	No	9221	70769	NOLC1	NOPP130|NOPP140|NS5ATP13|P130|Srp40	nucleolar and coiled-body phosphoprotein 1	0	0	NA	NA	Tnon_mito	-10.6961	0.887	0	0	ENSG00000166197	Q14978	709	NA	NonMitoDomain	2	NA	NoMitoHomolog	NoHomolog	NA	chr10	103911932	103923628	NA	NA	NA	NA	NA	NA	NA	NA	NA	NA	NA	NA	NA	NA	NA	NA	NA	NA	NA	NA
NPM3	DEPICT	No	10360	18150	NPM3	PORMIN|TMEM123	nucleophosmin/nucleoplasmin 3	0	targetP signal	NA	NA	Tnon_mito	-4.7007	0.709	0	targetP signal	ENSG00000107833	O75607	178	3	NA	NA	NA	NoMitoHomolog	NoHomolog	NA	chr10	103541081	103543170	NA	NA	NA	NA	NA	NA	NA	NA	NA	NA	NA	NA	NA	NA	NA	NA	NA	NA	NA	NA
NRBF2	DEPICT	No	29982	641340	NRBF2	COPR|COPR1|COPR2|NRBF-2	nuclear receptor binding factor 2	0	0	NA	NA	Tnon_mito	-10.6961	0.887	0	0	ENSG00000148572	Q96F24	287	NA	NonMitoDomain	NA	NA	NoMitoHomolog	NoHomolog	NA	chr10	64893006	64914791	NA	NA	NA	NA	NA	NA	NA	NA	NA	NA	NA	NA	NA	NA	NA	NA	NA	NA	NA	NA
NUP205	DEPICT	No	23165	70699	NUP205	C7orf14|NPHS13	nucleoporin 205	0	0	NA	NA	Tnon_mito	-8.2811	0.869	0	0	ENSG00000155561	Q92621	2012	NA	NonMitoDomain	4	NA	NoMitoHomolog	NoHomolog	0-25ambig	chr7	135242661	135333499	1	3	3	2540000	2	testis	NA	NA	NA	NA	NA	NA	NA	NA	NA	NA	NA	NA	NA	6.4
ORAI1	DEPICT	No	84876	109305	ORAI1	CRACM1|IMD9|ORAT1|TAM2|TMEM142A	ORAI calcium release-activated calcium modulator 1	0	0	NA	NA	Tnon_mito	-10.6961	0.887	0	0	ENSG00000276045	Q96D31	301	NA	NonMitoDomain	0	NA	NoMitoHomolog	NoHomolog	NA	chr12	122064454	122079946	NA	NA	NA	NA	NA	NA	NA	NA	NA	NA	NA	NA	NA	NA	NA	NA	NA	NA	NA	NA
PAK4	GeneMANIA	No	10298	70584	PAK4	-	p21 (RAC1) activated kinase 4	0	mito protein domain	NA	NA	Tnon_mito	-6.2297	0.767	0	mito protein domain	ENSG00000130669	O96013	591	NA	SharedDomain	0	NA	NoMitoHomolog	NoHomolog	NA	chr19	39616419	39670046	NA	NA	NA	NA	NA	NA	NA	NA	NA	NA	NA	NA	NA	NA	NA	NA	NA	NA	NA	NA
PIN1	GeneMANIA	No	5300	23988	PIN1	DOD|UBL5	peptidylprolyl cis/trans isomerase, NIMA-interacting 1	0	Rickettsial homolog, mito protein domain, MS/MS	NA	NA	Tnon_mito	2.1903	0.167	0	Rickettsial homolog, mito protein domain, MS/MS	ENSG00000127445	Q13526	163	NA	SharedDomain	3	NA	NoMitoHomolog	Homolog	25-50ambig	chr19	9945882	9960365	2	4	7	93500000	42	brainstem, spinalcord	NA	NA	8	6.6	NA	NA	NA	NA	NA	NA	NA	NA	NA	NA
PNP	DEPICT	No	4860	18950	PNP	NP|PRO1837|PUNP	purine nucleoside phosphorylase	0	MS/MS	NA	NA	Tnon_mito	-5.2802	0.725	0	MS/MS	ENSG00000198805	P00491	289	NA	NonMitoDomain	1	NA	NoMitoHomolog	NoHomolog	25-50ambig	chr14	20937537	20946165	2	8	16	209000000	35	smallintestine, placenta	NA	NA	NA	NA	NA	NA	NA	NA	NA	8.1	NA	NA	7.9	NA
POLL	DEPICT	No	27343	56626	POLL	BETAN|POLKAPPA	DNA polymerase lambda	0	0	NA	NA	Tnon_mito	-10.6961	0.887	0	0	ENSG00000166169	Q9UGP5	575	NA	NonMitoDomain	2	NA	NoMitoHomolog	NoHomolog	NA	chr10	103338638	103348027	NA	NA	NA	NA	NA	NA	NA	NA	NA	NA	NA	NA	NA	NA	NA	NA	NA	NA	NA	NA
PPRC1	DEPICT	No	23082	226169	PPRC1	PRC	PPARG related coactivator 1	0	mito protein domain	NA	NA	Tnon_mito	-5.5448	0.739	0	mito protein domain	ENSG00000148840	Q5VV67	1664	NA	SharedDomain	1	-0.48	NoMitoHomolog	NoHomolog	NA	chr10	103892750	103910090	NA	NA	NA	NA	NA	NA	NA	NA	NA	NA	NA	NA	NA	NA	NA	NA	NA	NA	NA	NA
PRKAB1	DEPICT	No	5564	19079	PRKAB1	AMPK|HAMPKb	protein kinase AMP-activated non-catalytic subunit beta 1	0	0	NA	NA	Tnon_mito	-10.6961	0.887	0	0	ENSG00000111725	Q9Y478	270	NA	NonMitoDomain	2	NA	NoMitoHomolog	NoHomolog	NA	chr12	120105760	120119429	NA	NA	NA	NA	NA	NA	NA	NA	NA	NA	NA	NA	NA	NA	NA	NA	NA	NA	NA	NA
PUM3	GeneMANIA	No	9933	52874	PUM3	HA-8|HLA-HA8|KIAA0020|PEN|PUF-A|PUF6|XTP5	pumilio RNA binding family member 3	0	0	NA	NA	Tnon_mito	-10.6961	0.887	0	0	ENSG00000080608	Q15397	648	NA	NonMitoDomain	1	NA	NoMitoHomolog	NoHomolog	NA	chr9	2804154	2844130	NA	NA	NA	NA	NA	NA	NA	NA	NA	NA	NA	NA	NA	NA	NA	NA	NA	NA	NA	NA
QARS	DEPICT	No	5859	97541	QARS1	GLNRS|MSCCA|PRO2195|QARS	glutaminyl-tRNA synthetase 1	0	yeast mito homolog, Rickettsial homolog, mito protein domain, coexpression	NA	NA	Tpossible_mito	4.4331	0.077	0	yeast mito homolog, Rickettsial homolog, mito protein domain, coexpression	ENSG00000172053	P47897	775	NA	SharedDomain	5	-0.39	HomologMitoHighConf	Homolog	NA	chr3	49133364	49142562	NA	NA	NA	NA	NA	NA	NA	NA	NA	NA	NA	NA	NA	NA	NA	NA	NA	NA	NA	NA
RHOF	DEPICT	No	54509	23912	RHOF	ARHF|RIF	ras homolog family member F, filopodia associated	0	mito protein domain	NA	NA	Tnon_mito	-4.3576	0.693	0	mito protein domain	ENSG00000139725	Q9HBH0	211	NA	SharedDomain	0	NA	HomologMitoLowConf	NoHomolog	NA	chr12	122215659	122231594	NA	NA	NA	NA	NA	NA	NA	NA	NA	NA	NA	NA	NA	NA	NA	NA	NA	NA	NA	NA
RNPEPL1	DEPICT	No	57140	108657	RNPEPL1	-	arginyl aminopeptidase like 1	0	mito protein domain, coexpression	NA	NA	Tnon_mito	-3.3441	0.614	0	mito protein domain, coexpression	ENSG00000142327	Q9HAU8	725	NA	SharedDomain	6	NA	NoMitoHomolog	NoHomolog	NA	chr2	241508003	241518149	NA	NA	NA	NA	NA	NA	NA	NA	NA	NA	NA	NA	NA	NA	NA	NA	NA	NA	NA	NA
RRM1	DEPICT	No	6240	20133	RRM1	R1|RIR1|RR1	ribonucleotide reductase catalytic subunit M1	0	yeast mito homolog, Rickettsial homolog, induction	NA	NA	Tnon_mito	2.465	0.156	0	yeast mito homolog, Rickettsial homolog, induction	ENSG00000167325	P23921	792	NA	NonMitoDomain	0	0.82	HomologMitoHighConf	Ortholog	NA	chr11	4115923	4160106	NA	NA	NA	NA	NA	NA	NA	NA	NA	NA	NA	NA	NA	NA	NA	NA	NA	NA	NA	NA
SAFB	DEPICT	No	6294	224903	SAFB	HAP|HET|SAB-B1|SAF-B|SAF-B1|SAFB1	scaffold attachment factor B	0	mito protein domain	NA	NA	Tnon_mito	-6.2297	0.767	0	mito protein domain	ENSG00000160633	Q15424	917	NA	SharedDomain	0	NA	NoMitoHomolog	NoHomolog	NA	chr19	5623045	5668489	NA	NA	NA	NA	NA	NA	NA	NA	NA	NA	NA	NA	NA	NA	NA	NA	NA	NA	NA	NA
SAFB2	DEPICT	No	9667	224902	SAFB2	-	scaffold attachment factor B2	0	mito protein domain	NA	NA	Tnon_mito	-6.2297	0.767	0	mito protein domain	ENSG00000130254	Q14151	953	NA	SharedDomain	1	NA	NoMitoHomolog	NoHomolog	NA	chr19	5587009	5622938	NA	NA	NA	NA	NA	NA	NA	NA	NA	NA	NA	NA	NA	NA	NA	NA	NA	NA	NA	NA
SHMT1	DEPICT	No	6470	20425	SHMT1	CSHMT|SHMT	serine hydroxymethyltransferase 1	0	Rickettsial homolog, mito protein domain, induction, coexpression	NA	NA	Tpossible_mito	6.2275	0.035	1	Rickettsial homolog, mito protein domain, induction, coexpression	ENSG00000176974|ENSG00000284320	P34896	483	NA	SharedDomain	12	2.69	NoMitoHomolog	Homolog	NA	chr17	18231173	18266877	NA	NA	NA	NA	NA	NA	NA	NA	NA	NA	NA	NA	NA	NA	NA	NA	NA	NA	NA	NA
FAM178A	DEPICT	No	55719	226151	SLF2	C10orf6|FAM178A	SMC5-SMC6 complex localization factor 2	0	targetP signal	NA	NA	Tnon_mito	-5.4491	0.733	0	targetP signal	ENSG00000119906	Q8IX21	1186	2	NonMitoDomain	0	NA	NoMitoHomolog	NoHomolog	NA	chr10	102672325	102724891	NA	NA	NA	NA	NA	NA	NA	NA	NA	NA	NA	NA	NA	NA	NA	NA	NA	NA	NA	NA
SMYD5	DEPICT	No	10322	232187	SMYD5	NN8-4AG|RAI15|RRG1|ZMYND23	SMYD family member 5	0	0	NA	NA	Tnon_mito	-8.6672	0.875	0	0	ENSG00000135632	Q6GMV2	418	5	NonMitoDomain	4	NA	NoMitoHomolog	NoHomolog	NA	chr2	73441365	73454355	NA	NA	NA	NA	NA	NA	NA	NA	NA	NA	NA	NA	NA	NA	NA	NA	NA	NA	NA	NA
SNX5	DEPICT	No	27131	69178	SNX5	-	sorting nexin 5	0	0	NA	NA	Tnon_mito	-10.0112	0.883	0	0	ENSG00000089006	Q9Y5X3	404	NA	NonMitoDomain	1	-0.41	NoMitoHomolog	NoHomolog	NA	chr20	17922239	17949634	NA	NA	NA	NA	NA	NA	NA	NA	NA	NA	NA	NA	NA	NA	NA	NA	NA	NA	NA	NA
SPCS2	GeneMANIA	No	9789	66624	SPCS2	-	signal peptidase complex subunit 2	0	0	NA	NA	Tnon_mito	-8.5225	0.875	0	0	ENSG00000118363	Q15005	226	NA	NonMitoDomain	2	-0.42	NoMitoHomolog	NoHomolog	0-25crude	chr11	74660291	74690076	2	3	13	61200000	10	liver, placenta	NA	NA	NA	NA	NA	7.6	NA	NA	NA	NA	NA	NA	7.3	NA
C7orf73	DEPICT	No	647087	NA	STMP1	C7orf73|Mm47|PL-5283	short transmembrane mitochondrial protein 1	0	0	NA	NA	Tnon_mito	-10.8297	0.921	0	0	ENSG00000243317	E0CX11	47	NA	NA	NA	NA	NoMitoHomolog	NoHomolog	NA	chr7	135347220	135361160	NA	NA	NA	NA	NA	NA	NA	NA	NA	NA	NA	NA	NA	NA	NA	NA	NA	NA	NA	NA
SUFU	DEPICT	No	51684	24069	SUFU	JBTS32|PRO1280|SUFUH|SUFUXL	SUFU negative regulator of hedgehog signaling	0	0	NA	NA	Tnon_mito	-10.6961	0.887	0	0	ENSG00000107882	Q9UMX1	484	NA	NonMitoDomain	2	NA	NoMitoHomolog	NoHomolog	NA	chr10	104263718	104393214	NA	NA	NA	NA	NA	NA	NA	NA	NA	NA	NA	NA	NA	NA	NA	NA	NA	NA	NA	NA
TERT	DEPICT	No	7015	21752	TERT	CMM9|DKCA2|DKCB4|EST2|PFBMFT1|TCS1|TP2|TRT|hEST2|hTRT	telomerase reverse transcriptase	0	targetP signal+, mito protein domain	NA	NA	Tnon_mito	1.3533	0.227	0	targetP signal+, mito protein domain	ENSG00000164362	O14746	1132	1	SharedDomain	NA	NA	NoMitoHomolog	NoHomolog	NA	chr5	1253286	1295162	NA	NA	NA	NA	NA	NA	NA	NA	NA	NA	NA	NA	NA	NA	NA	NA	NA	NA	NA	NA
TMEM120B	DEPICT	No	144404	330189	TMEM120B	-	transmembrane protein 120B	0	coexpression	NA	NA	Tnon_mito	-3.6897	0.636	0	coexpression	ENSG00000188735	A0PK00	339	NA	NA	12	NA	NoMitoHomolog	NoHomolog	NA	chr12	122150657	122219974	NA	NA	NA	NA	NA	NA	NA	NA	NA	NA	NA	NA	NA	NA	NA	NA	NA	NA	NA	NA
TP53BP2	GeneMANIA	No	7159	209456	TP53BP2	53BP2|ASPP2|BBP|P53BP2|PPP1R13A	tumor protein p53 binding protein 2	0	Rickettsial homolog, mito protein domain	NA	NA	Tnon_mito	-3.2256	0.578	0	Rickettsial homolog, mito protein domain	ENSG00000143514	Q13625	1134	NA	SharedDomain	2	NA	NoMitoHomolog	Homolog	NA	chr1	223967594	224033674	NA	NA	NA	NA	NA	NA	NA	NA	NA	NA	NA	NA	NA	NA	NA	NA	NA	NA	NA	NA
TRABD	DEPICT	No	80305	67976	TRABD	LP6054|PP2447	TraB domain containing	0	induction, coexpression, MS/MS	NA	NA	Tnon_mito	1.4137	0.225	0	induction, coexpression, MS/MS	ENSG00000170638	Q9H4I3	376	NA	NonMitoDomain	5	0.5	NoMitoHomolog	NoHomolog	25-50ambig	chr22	50624359	50638027	4	13	28	429000000	38	kidney, largeintestine, placenta, testis	NA	NA	NA	NA	7.8	NA	NA	NA	NA	NA	7.7	NA	8.5	6.5
TRIM58	DEPICT	No	25893	216781	TRIM58	BIA2	tripartite motif containing 58	0	mito protein domain	NA	NA	Tnon_mito	-6.2297	0.767	0	mito protein domain	ENSG00000162722	Q8NG06	486	NA	SharedDomain	NA	NA	NoMitoHomolog	NoHomolog	NA	chr1	248020500	248043438	NA	NA	NA	NA	NA	NA	NA	NA	NA	NA	NA	NA	NA	NA	NA	NA	NA	NA	NA	NA
TYMP	DEPICT	No	1890	72962	TYMP	ECGF|ECGF1|MEDPS1|MNGIE|MTDPS1|PDECGF|TP|hPD-ECGF	thymidine phosphorylase	0	0	NA	NA	Tpossible_mito	-8.0704	0.845	0	0	ENSG00000025708	P19971	487	NA	NA	NA	NA	NoMitoHomolog	NoHomolog	NA	chr22	50964180	50968514	NA	NA	NA	NA	NA	NA	NA	NA	NA	NA	NA	NA	NA	NA	NA	NA	NA	NA	NA	NA
UBE2D1	DEPICT	No	7321	216080	UBE2D1	E2(17)KB1|SFT|UBC4/5|UBCH5|UBCH5A	ubiquitin conjugating enzyme E2 D1	0	0	NA	NA	Tnon_mito	-10.6961	0.887	0	0	ENSG00000072401	P51668	147	NA	NonMitoDomain	0	NA	NoMitoHomolog	NoHomolog	NA	chr10	60094738	60130513	NA	NA	NA	NA	NA	NA	NA	NA	NA	NA	NA	NA	NA	NA	NA	NA	NA	NA	NA	NA
USP19	DEPICT	No	10869	71472	USP19	ZMYND9	ubiquitin specific peptidase 19	0	mito protein domain	NA	NA	Tnon_mito	-6.2297	0.767	0	mito protein domain	ENSG00000172046	O94966	1419	NA	SharedDomain	1	NA	NoMitoHomolog	NoHomolog	NA	chr3	49145478	49158371	NA	NA	NA	NA	NA	NA	NA	NA	NA	NA	NA	NA	NA	NA	NA	NA	NA	NA	NA	NA
USP4	DEPICT	No	7375	22258	USP4	UNP|Unph	ubiquitin specific peptidase 4	0	mito protein domain	NA	NA	Tnon_mito	-5.5448	0.739	0	mito protein domain	ENSG00000114316	Q13107	963	NA	SharedDomain	1	0.41	NoMitoHomolog	NoHomolog	NA	chr3	49314576	49377536	NA	NA	NA	NA	NA	NA	NA	NA	NA	NA	NA	NA	NA	NA	NA	NA	NA	NA	NA	NA
VPS11	GeneMANIA	No	55823	71732	VPS11	END1|HLD12|PEP5|RNF108|hVPS11	VPS11 core subunit of CORVET and HOPS complexes	0	0	NA	NA	Tnon_mito	-10.6961	0.887	0	0	ENSG00000160695|ENSG00000280616	Q9H270	941	NA	NonMitoDomain	1	NA	NoMitoHomolog	NoHomolog	NA	chr11	118938492	118952688	NA	NA	NA	NA	NA	NA	NA	NA	NA	NA	NA	NA	NA	NA	NA	NA	NA	NA	NA	NA
VPS16	GeneMANIA	No	64601	80743	VPS16	hVPS16	VPS16 core subunit of CORVET and HOPS complexes	0	0	NA	NA	Tnon_mito	-10.6961	0.887	0	0	ENSG00000215305	Q9H269	839	NA	NonMitoDomain	2	NA	NoMitoHomolog	NoHomolog	NA	chr20	2821342	2847378	NA	NA	NA	NA	NA	NA	NA	NA	NA	NA	NA	NA	NA	NA	NA	NA	NA	NA	NA	NA
VPS18	GeneMANIA	No	57617	228545	VPS18	PEP3	VPS18 core subunit of CORVET and HOPS complexes	0	0	NA	NA	Tnon_mito	-8.2811	0.869	0	0	ENSG00000104142	Q9P253	973	NA	NonMitoDomain	1	NA	NoMitoHomolog	NoHomolog	0-25ambig	chr15	41186627	41196173	6	12	30	309000000	18	cerebrum, cerebellum, brainstem, adipose, placenta, testis	6.8	8.4	7.1	NA	NA	NA	NA	NA	6.9	NA	NA	NA	7.3	7.2
VPS33A	DEPICT	No	65082	77573	VPS33A	MPSPS	VPS33A core subunit of CORVET and HOPS complexes	0	targetP signal	NA	NA	Tnon_mito	-7.3264	0.831	0	targetP signal	ENSG00000139719	Q96AX1	596	3	NonMitoDomain	1	NA	NoMitoHomolog	NoHomolog	NA	chr12	122716093	122751068	NA	NA	NA	NA	NA	NA	NA	NA	NA	NA	NA	NA	NA	NA	NA	NA	NA	NA	NA	NA
WDR18	DEPICT	No	57418	216156	WDR18	Ipi3|R32184_1	WD repeat domain 18	0	mito protein domain, coexpression	NA	NA	Tnon_mito	-1.849	0.479	0	mito protein domain, coexpression	ENSG00000065268	Q9BV38	432	NA	SharedDomain	10	NA	NoMitoHomolog	NoHomolog	NA	chr19	984327	994569	NA	NA	NA	NA	NA	NA	NA	NA	NA	NA	NA	NA	NA	NA	NA	NA	NA	NA	NA	NA
WDR48	DEPICT	No	57599	67561	WDR48	P80|SPG60|UAF1	WD repeat domain 48	0	mito protein domain	NA	NA	Tnon_mito	-3.7952	0.639	0	mito protein domain	ENSG00000114742	Q8TAF3	677	4	SharedDomain	1	NA	NoMitoHomolog	NoHomolog	NA	chr3	39093506	39137881	NA	NA	NA	NA	NA	NA	NA	NA	NA	NA	NA	NA	NA	NA	NA	NA	NA	NA	NA	NA
ZNF639	DEPICT	No	51193	67778	ZNF639	ANC-2H01|ANC_2H01|ZASC1	zinc finger protein 639	0	induction	NA	NA	Tnon_mito	-6.8878	0.827	0	induction	ENSG00000121864	Q9UID6	485	NA	NonMitoDomain	3	0.87	NoMitoHomolog	NoHomolog	NA	chr3	179041550	179053320	NA	NA	NA	NA	NA	NA	NA	NA	NA	NA	NA	NA	NA	NA	NA	NA	NA	NA	NA	NA
[truncated: 3 more columns]

## Sheet: S2. Table 8
index	snp	rsid	hg19_coordinates	hg38_coordinates	a1	a2	Variant Excluded from MR?	Reason for Inclusion or Exclusion	Gene	Exonic Effect	trait	efo	study	pmid	ancestry	year	beta	se	p	direction	n	n_cases	n_controls	n_studies	unit	dataset
1	rs12148	rs12148	chr22:50962208	chr22:50523779	T	G	No	Coding mutation in Mitochondrially Localized Gene	SCO2	exonic	Mean corpuscular hemoglobin	EFO_0004586	Astle W	27863252	European	2016	-0.07058	0.003616	7.536e-85	-	173480	0	173480	2	IVNT	Astle-W_Blood-Cell-Traits_EUR_2016
2	rs12148	rs12148	chr22:50962208	chr22:50523779	T	G	No	Coding mutation in Mitochondrially Localized Gene	SCO2	exonic	Mean corpuscular volume	EFO_0004586	Astle W	27863252	European	2016	-0.08155	0.003607	3.63e-113	-	173480	0	173480	2	IVNT	Astle-W_Blood-Cell-Traits_EUR_2016
3	rs12148	rs12148	chr22:50962208	chr22:50523779	T	G	No	Coding mutation in Mitochondrially Localized Gene	SCO2	exonic	Red blood cell count	EFO_0004586	Astle W	27863252	European	2016	0.047	0.00364	3.836e-38	+	173480	0	173480	2	IVNT	Astle-W_Blood-Cell-Traits_EUR_2016
4	rs12148	rs12148	chr22:50962208	chr22:50523779	T	G	No	Coding mutation in Mitochondrially Localized Gene	SCO2	exonic	Red cell distribution width	EFO_0004586	Astle W	27863252	European	2016	0.03207	0.003619	7.829e-19	+	173480	0	173480	2	IVNT	Astle-W_Blood-Cell-Traits_EUR_2016
5	rs12148	rs12148	chr22:50962208	chr22:50523779	T	G	No	Coding mutation in Mitochondrially Localized Gene	SCO2	exonic	Reticulocyte count	EFO_0004586	Astle W	27863252	European	2016	0.0281	0.003675	2.079e-14	+	173480	0	173480	2	IVNT	Astle-W_Blood-Cell-Traits_EUR_2016
6	rs12148	rs12148	chr22:50962208	chr22:50523779	T	G	No	Coding mutation in Mitochondrially Localized Gene	SCO2	exonic	Mean corpuscular hemoglobin concentration	EFO_0004528	van der Harst P	23222517	Mixed	2012	NA	NA	5.64e-13	NA	71861	-	-	-	-	GRASP
7	rs12148	rs12148	chr22:50962208	chr22:50523779	T	G	No	Coding mutation in Mitochondrially Localized Gene	SCO2	exonic	Mean corpuscular volume	EFO_0004526	Ganesh SK	19862010	European	2009	NA	NA	1.23e-09	NA	24167	-	-	-	-	GRASP
8	rs12148	rs12148	chr22:50962208	chr22:50523779	T	G	No	Coding mutation in Mitochondrially Localized Gene	SCO2	exonic	Mean corpuscular volume	EFO_0004526	van der Harst P	23222517	Mixed	2012	NA	NA	4.41e-14	NA	71861	-	-	-	-	GRASP
9	rs8067252	rs8067252	chr17:29263700	chr17:30936682	C	T	Yes	Strong associations with anthropometric measurements	ADAP2	intronic	Granulocyte percentage of myeloid white cells	EFO_0004586	Astle W	27863252	European	2016	0.02613	0.004389	2.624e-09	+	173480	0	173480	2	IVNT	Astle-W_Blood-Cell-Traits_EUR_2016
10	rs8067252	rs8067252	chr17:29263700	chr17:30936682	C	T	Yes	Strong associations with anthropometric measurements	ADAP2	intronic	Neutrophil percentage of white cells	EFO_0004586	Astle W	27863252	European	2016	0.0252	0.004383	8.902e-09	+	173480	0	173480	2	IVNT	Astle-W_Blood-Cell-Traits_EUR_2016
11	rs8067252	rs8067252	chr17:29263700	chr17:30936682	C	T	Yes	Strong associations with anthropometric measurements	ADAP2	intronic	Arm fat-free mass left	-	Neale B	UKBB	European	2017	0.01716	0.00189	1.097e-19	+	331159	0	331159	1	IVNT	Neale-B_UKBB_EUR_2017
12	rs8067252	rs8067252	chr17:29263700	chr17:30936682	C	T	Yes	Strong associations with anthropometric measurements	ADAP2	intronic	Arm fat-free mass right	-	Neale B	UKBB	European	2017	0.01724	0.001852	1.27e-20	+	331221	0	331221	1	IVNT	Neale-B_UKBB_EUR_2017
13	rs8067252	rs8067252	chr17:29263700	chr17:30936682	C	T	Yes	Strong associations with anthropometric measurements	ADAP2	intronic	Arm predicted mass left	-	Neale B	UKBB	European	2017	0.01728	0.001882	4.316e-20	+	331146	0	331146	1	IVNT	Neale-B_UKBB_EUR_2017
14	rs8067252	rs8067252	chr17:29263700	chr17:30936682	C	T	Yes	Strong associations with anthropometric measurements	ADAP2	intronic	Arm predicted mass right	-	Neale B	UKBB	European	2017	0.0175	0.001845	2.421e-21	+	331216	0	331216	1	IVNT	Neale-B_UKBB_EUR_2017
15	rs8067252	rs8067252	chr17:29263700	chr17:30936682	C	T	Yes	Strong associations with anthropometric measurements	ADAP2	intronic	Basal metabolic rate	EFO_0007777	Neale B	UKBB	European	2017	0.01837	0.001971	1.161e-20	+	331307	0	331307	1	IVNT	Neale-B_UKBB_EUR_2017
16	rs8067252	rs8067252	chr17:29263700	chr17:30936682	C	T	Yes	Strong associations with anthropometric measurements	ADAP2	intronic	Comparative height size at age 10	-	Neale B	UKBB	European	2017	0.02415	0.002029	1.165e-32	+	332021	0	332021	1	-	Neale-B_UKBB_EUR_2017
17	rs8067252	rs8067252	chr17:29263700	chr17:30936682	C	T	Yes	Strong associations with anthropometric measurements	ADAP2	intronic	Forced expiratory volume in 1-second, predicted	EFO_0004314	Neale B	UKBB	European	2017	0.02615	0.00334	4.864e-15	+	110423	0	110423	1	IVNT	Neale-B_UKBB_EUR_2017
18	rs8067252	rs8067252	chr17:29263700	chr17:30936682	C	T	Yes	Strong associations with anthropometric measurements	ADAP2	intronic	Height	EFO_0004339	Neale B	UKBB	European	2017	0.03298	0.002112	6.14e-55	+	336474	0	336474	1	IVNT	Neale-B_UKBB_EUR_2017
19	rs8067252	rs8067252	chr17:29263700	chr17:30936682	C	T	Yes	Strong associations with anthropometric measurements	ADAP2	intronic	Leg fat-free mass left	-	Neale B	UKBB	European	2017	0.01508	0.001957	1.289e-14	+	331258	0	331258	1	IVNT	Neale-B_UKBB_EUR_2017
20	rs8067252	rs8067252	chr17:29263700	chr17:30936682	C	T	Yes	Strong associations with anthropometric measurements	ADAP2	intronic	Leg fat-free mass right	-	Neale B	UKBB	European	2017	0.0159	0.001956	4.484e-16	+	331285	0	331285	1	IVNT	Neale-B_UKBB_EUR_2017
21	rs8067252	rs8067252	chr17:29263700	chr17:30936682	C	T	Yes	Strong associations with anthropometric measurements	ADAP2	intronic	Leg predicted mass left	-	Neale B	UKBB	European	2017	0.01503	0.001944	1.08e-14	+	331253	0	331253	1	IVNT	Neale-B_UKBB_EUR_2017
22	rs8067252	rs8067252	chr17:29263700	chr17:30936682	C	T	Yes	Strong associations with anthropometric measurements	ADAP2	intronic	Leg predicted mass right	-	Neale B	UKBB	European	2017	0.01589	0.001944	2.974e-16	+	331285	0	331285	1	IVNT	Neale-B_UKBB_EUR_2017
23	rs8067252	rs8067252	chr17:29263700	chr17:30936682	C	T	Yes	Strong associations with anthropometric measurements	ADAP2	intronic	Trunk fat-free mass	-	Neale B	UKBB	European	2017	0.01981	0.001872	3.627e-26	+	331030	0	331030	1	IVNT	Neale-B_UKBB_EUR_2017
24	rs8067252	rs8067252	chr17:29263700	chr17:30936682	C	T	Yes	Strong associations with anthropometric measurements	ADAP2	intronic	Trunk predicted mass	-	Neale B	UKBB	European	2017	0.01992	0.001866	1.353e-26	+	330995	0	330995	1	IVNT	Neale-B_UKBB_EUR_2017
25	rs8067252	rs8067252	chr17:29263700	chr17:30936682	C	T	Yes	Strong associations with anthropometric measurements	ADAP2	intronic	Weight	EFO_0004338	Neale B	UKBB	European	2017	0.0187	0.002598	6.161e-13	+	336227	0	336227	1	IVNT	Neale-B_UKBB_EUR_2017
26	rs8067252	rs8067252	chr17:29263700	chr17:30936682	C	T	Yes	Strong associations with anthropometric measurements	ADAP2	intronic	Whole body fat-free mass	-	Neale B	UKBB	European	2017	0.01851	0.001879	7.003e-23	+	331291	0	331291	1	IVNT	Neale-B_UKBB_EUR_2017
27	rs8067252	rs8067252	chr17:29263700	chr17:30936682	C	T	Yes	Strong associations with anthropometric measurements	ADAP2	intronic	Whole body water mass	-	Neale B	UKBB	European	2017	0.01832	0.001882	2.186e-22	+	331315	0	331315	1	IVNT	Neale-B_UKBB_EUR_2017
28	rs56069439	rs56069439	chr19:17393925	chr19:17283116	A	C	Yes	Strong association with female cancers	ANKLE1	intronic	Breast cancer risk in BRCA1 mutation carriers	NCIT_C20116;NCIT_C137830	Antoniou AC	20852631	European	2010	NA	NA	1.06e-11	NA	2383	-	-	-	-	GRASP
29	rs56069439	rs56069439	chr19:17393925	chr19:17283116	A	C	Yes	Strong association with female cancers	ANKLE1	intronic	Breast cancer	EFO_0000305	Couch FJ	27117709	European	2016	NA	NA	1e-32	NA	-	-	-	-	-	NHGRI-EBI_GWAS_Catalog
30	rs56069439	rs56069439	chr19:17393925	chr19:17283116	A	C	Yes	Strong association with female cancers	ANKLE1	intronic	Breast cancer	EFO_0000305	Michailidou K	29059683	Mixed	2017	0.0387	0.006732	9e-09	+	-	-	-	-	unit increase	NHGRI-EBI_GWAS_Catalog
31	rs56069439	rs56069439	chr19:17393925	chr19:17283116	A	C	Yes	Strong association with female cancers	ANKLE1	intronic	Breast cancer estrogen receptor negative	EFO_1000650	Couch FJ	27117709	European	2016	NA	NA	8e-19	NA	-	-	-	-	-	NHGRI-EBI_GWAS_Catalog
32	rs56069439	rs56069439	chr19:17393925	chr19:17283116	A	C	Yes	Strong association with female cancers	ANKLE1	intronic	High grade serous ovarian cancer	EFO_1001516	Phelan M	28346442	European	2017	0.1786	0.01694	6.483e-26	+	53978	13037	40941	63	log OR	Phelan-M_HGSOC_EUR_2017
33	rs56069439	rs56069439	chr19:17393925	chr19:17283116	A	C	Yes	Strong association with female cancers	ANKLE1	intronic	Invasive ovarian cancer	EFO_1001516	Phelan M	28346442	European	2017	0.1212	0.01435	2.942e-17	+	63347	22406	40941	63	log OR	Phelan-M_Invasive-ovarian-cancer_EUR_2017
34	rs56069439	rs56069439	chr19:17393925	chr19:17283116	A	C	Yes	Strong association with female cancers	ANKLE1	intronic	Serous invasive ovarian cancer	EFO_1001516	Phelan M	28346442	European	2017	0.1664	0.01648	6.659e-24	+	54990	14049	40941	63	log OR	Phelan-M_Serous-Invasive-Ovarian-Cancer_EUR_2017
35	rs701834	rs701834	chr10:102761801	chr10:101002044	T	C	No	Minimal evidence of pleiotropy	LZTS2	intronic	Comparative height size at age 10	-	Neale B	UKBB	European	2017	-0.01443	0.002036	1.392e-12	-	332021	0	332021	1	-	Neale-B_UKBB_EUR_2017
36	rs12426673	rs12426673	chr12:109490296	chr12:109052491	G	T	No	Coding mutation in Mitochondrially Localized Gene	USP30-AS1	ncRNA_exonic	Platelet count	EFO_0004586	Astle W	27863252	European	2016	0.04283	0.003693	4.149e-31	+	173480	0	173480	2	IVNT	Astle-W_Blood-Cell-Traits_EUR_2016
37	rs12426673	rs12426673	chr12:109490296	chr12:109052491	G	T	No	Coding mutation in Mitochondrially Localized Gene	USP30-AS1	ncRNA_exonic	Plateletcrit	EFO_0004586	Astle W	27863252	European	2016	0.04845	0.003705	4.57e-39	+	173480	0	173480	2	IVNT	Astle-W_Blood-Cell-Traits_EUR_2016
38	rs17850455	rs17850455	chr17:62476451	chr17:64480334	C	G	No	Coding mutation in Mitochondrially Localized Gene	POLG2	exonic	Cause of death: unspecified place	-	Neale B	UKBB	European	2017	-0.01496	0.002686	2.657e-08	-	7637	8	7629	1	risk diff	Neale-B_UKBB_EUR_2017
39	rs5745582	rs5745582	chr6:33546498	chr6:33578721	T	C	No	Coding mutation in Mitochondrially Localized Gene	BAK1	intronic	Platelet count	EFO_0004586	Astle W	27863252	European	2016	0.1019	0.004772	3.36e-101	+	173480	0	173480	2	IVNT	Astle-W_Blood-Cell-Traits_EUR_2016
40	rs5745582	rs5745582	chr6:33546498	chr6:33578721	T	C	No	Coding mutation in Mitochondrially Localized Gene	BAK1	intronic	Plateletcrit	EFO_0004586	Astle W	27863252	European	2016	0.1097	0.004786	2.72e-116	+	173480	0	173480	2	IVNT	Astle-W_Blood-Cell-Traits_EUR_2016
41	rs5745582	rs5745582	chr6:33546498	chr6:33578721	T	C	No	Coding mutation in Mitochondrially Localized Gene	BAK1	intronic	Platelet count	EFO_0004309	Qayyum R	22423221	African	2012	NA	NA	2.48e-12	NA	16388	-	-	-	-	GRASP
42	rs2844509	rs2844509	chr6:31510924	chr6:31543147	G	A	Yes	Strong associations with immune diseases	ATP6V1G2-DDX39B	ncRNA_intronic	Mean platelet volume	EFO_0004586	Astle W	27863252	European	2016	0.02581	0.00429	1.787e-09	+	173480	0	173480	2	IVNT	Astle-W_Blood-Cell-Traits_EUR_2016
43	rs2844509	rs2844509	chr6:31510924	chr6:31543147	G	A	Yes	Strong associations with immune diseases	ATP6V1G2-DDX39B	ncRNA_intronic	HIV 1 control	NCIT_C19554	Pereyra F	21051598	Mixed	2010	NA	NA	1.2e-10	NA	3622	-	-	-	-	GRASP
44	rs2844509	rs2844509	chr6:31510924	chr6:31543147	G	A	Yes	Strong associations with immune diseases	ATP6V1G2-DDX39B	ncRNA_intronic	HIV 1 control viral load at set point	NCIT_C19554	Fellay J	20041166	European	2009	NA	NA	6.4e-09	NA	2362	-	-	-	-	GRASP
45	rs2844509	rs2844509	chr6:31510924	chr6:31543147	G	A	Yes	Strong associations with immune diseases	ATP6V1G2-DDX39B	ncRNA_intronic	Rheumatoid arthritis	EFO_0000685	Plenge RM	17804836	European	2007	NA	NA	8.49e-16	NA	3324	-	-	-	-	GRASP
46	rs2844509	rs2844509	chr6:31510924	chr6:31543147	G	A	Yes	Strong associations with immune diseases	ATP6V1G2-DDX39B	ncRNA_intronic	Rheumatoid arthritis	EFO_0000685	Gregersen PK	19503088	European	2009	NA	NA	5.52e-27	NA	6922	-	-	-	-	GRASP
47	rs2844509	rs2844509	chr6:31510924	chr6:31543147	G	A	Yes	Strong associations with immune diseases	ATP6V1G2-DDX39B	ncRNA_intronic	Rheumatoid arthritis	EFO_0000685	Stahl E	20453842	European	2010	NA	NA	1.466e-46	NA	25708	-	-	-	-	GRASP
48	rs2844509	rs2844509	chr6:31510924	chr6:31543147	G	A	Yes	Strong associations with immune diseases	ATP6V1G2-DDX39B	ncRNA_intronic	Ulcerative colitis	EFO_0000729	IBDGC	26192919	European	2015	-0.1648	0.0256	1.212e-10	-	27432	6968	20464	8	log OR	IBDGC_Ulcerative-Colitis_EUR_2015
49	rs2844509	rs2844509	chr6:31510924	chr6:31543147	G	A	Yes	Strong associations with immune diseases	ATP6V1G2-DDX39B	ncRNA_intronic	Primary sclerosing cholangitis	EFO_0004268	Ji S	27992413	European	2017	-0.3954	0.037	1.362e-27	-	14890	2871	12019	3	log OR	Ji-S_PSC_EUR_2017
50	rs2844509	rs2844509	chr6:31510924	chr6:31543147	G	A	Yes	Strong associations with immune diseases	ATP6V1G2-DDX39B	ncRNA_intronic	Psoriasis	EFO_0000676	Neale B	UKBB	European	2017	0.0005452	9.238e-05	3.604e-09	+	337199	342	336857	1	risk diff	Neale-B_UKBB_EUR_2017
51	rs2844509	rs2844509	chr6:31510924	chr6:31543147	G	A	Yes	Strong associations with immune diseases	ATP6V1G2-DDX39B	ncRNA_intronic	Self-reported hyperthyroidism or thyrotoxicosis	EFO_0004705;EFO_0004283	Neale B	UKBB	European	2017	-0.00193	0.000251	1.48e-14	-	337159	2547	334612	1	risk diff	Neale-B_UKBB_EUR_2017
52	rs2844509	rs2844509	chr6:31510924	chr6:31543147	G	A	Yes	Strong associations with immune diseases	ATP6V1G2-DDX39B	ncRNA_intronic	Self-reported psoriasis	EFO_0000676	Neale B	UKBB	European	2017	0.007052	0.0003089	3.082e-115	+	337159	3871	333288	1	risk diff	Neale-B_UKBB_EUR_2017
53	rs2844509	rs2844509	chr6:31510924	chr6:31543147	G	A	Yes	Strong associations with immune diseases	ATP6V1G2-DDX39B	ncRNA_intronic	Self-reported rheumatoid arthritis	EFO_0000685	Neale B	UKBB	European	2017	-0.001877	0.0003035	6.22e-10	-	337159	3730	333429	1	risk diff	Neale-B_UKBB_EUR_2017
54	rs2844509	rs2844509	chr6:31510924	chr6:31543147	G	A	Yes	Strong associations with immune diseases	ATP6V1G2-DDX39B	ncRNA_intronic	Treatment with dovobet ointment	EFO_0007056	Neale B	UKBB	European	2017	0.0007636	9.84e-05	8.508e-15	+	337159	388	336771	1	risk diff	Neale-B_UKBB_EUR_2017
55	rs2844509	rs2844509	chr6:31510924	chr6:31543147	G	A	Yes	Strong associations with immune diseases	ATP6V1G2-DDX39B	ncRNA_intronic	Treatment with dovonex 50micrograms or g cream	EFO_0007056	Neale B	UKBB	European	2017	0.0004041	7.014e-05	8.39e-09	+	337159	197	336962	1	risk diff	Neale-B_UKBB_EUR_2017
56	rs2844509	rs2844509	chr6:31510924	chr6:31543147	G	A	Yes	Strong associations with immune diseases	ATP6V1G2-DDX39B	ncRNA_intronic	Treatment with levothyroxine sodium	EFO_0007056	Neale B	UKBB	European	2017	-0.003671	0.0005693	1.131e-10	-	337159	13717	323442	1	risk diff	Neale-B_UKBB_EUR_2017
57	rs2844509	rs2844509	chr6:31510924	chr6:31543147	G	A	Yes	Strong associations with immune diseases	ATP6V1G2-DDX39B	ncRNA_intronic	Rheumatoid arthritis	EFO_0000685	Okada Y	24390342	East Asian	2014	0.2231	0.02891	1.4e-14	+	22515	4873	17642	4	log OR	Okada-Y_RA_EAS_2014
58	rs2844509	rs2844509	chr6:31510924	chr6:31543147	G	A	Yes	Strong associations with immune diseases	ATP6V1G2-DDX39B	ncRNA_intronic	Rheumatoid arthritis	EFO_0000685	Okada Y	24390342	European	2014	-0.3853	0.02084	5.1e-82	-	58284	14361	43923	18	log OR	Okada-Y_RA_EUR_2014
59	rs2844509	rs2844509	chr6:31510924	chr6:31543147	G	A	Yes	Strong associations with immune diseases	ATP6V1G2-DDX39B	ncRNA_intronic	Rheumatoid arthritis	EFO_0000685	Okada Y	24390342	Mixed	2014	-0.1989	0.01673	6e-32	-	80799	19234	61565	22	log OR	Okada-Y_RA_Mixed_2014
60	rs2844509	rs2844509	chr6:31510924	chr6:31543147	G	A	Yes	Strong associations with immune diseases	ATP6V1G2-DDX39B	ncRNA_intronic	Rheumatoid arthritis	EFO_0000685	Stahl E	20453842	European	2010	-0.4308	0.03144	1.466e-46	-	25706	5539	20167	6	log OR	Stahl-E_RA_EUR_2010
61	rs73004962	rs73004962	chr19:19713069	chr19:19602260	A	T	Yes	Strong associations with immune diseases	ATP6V1G2-DDX39B	intronic	Lymphocyte percentage of white cells	EFO_0004586	Astle W	27863252	European	2016	0.037	0.006487	1.167e-08	+	173480	0	173480	2	IVNT	Astle-W_Blood-Cell-Traits_EUR_2016
62	rs73004962	rs73004962	chr19:19713069	chr19:19602260	A	T	Yes	Strong associations with lipids	PBX4	intronic	Plateletcrit	EFO_0004586	Astle W	27863252	European	2016	-0.04894	0.006672	2.21e-13	-	173480	0	173480	2	IVNT	Astle-W_Blood-Cell-Traits_EUR_2016
63	rs73004962	rs73004962	chr19:19713069	chr19:19602260	A	T	Yes	Strong associations with lipids	PBX4	intronic	Type II diabetes	EFO_0001360	DIAGRAM	26551672	European	2015	-0.138	0.02266	1.1e-09	-	84780	27206	57574	23	log OR	DIAGRAM_T2D-METABO_EUR_2015
64	rs73004962	rs73004962	chr19:19713069	chr19:19602260	A	T	Yes	Strong associations with lipids	PBX4	intronic	Low density lipoprotein	EFO_0004611	GLGC	24097068	European	2013	0.0962	0.0098	2.713e-21	+	74969	0	74969	60	IVNT	GLGC_LDL_EUR_2013
65	rs73004962	rs73004962	chr19:19713069	chr19:19602260	A	T	Yes	Strong associations with lipids	PBX4	intronic	Total cholesterol	EFO_0004574	GLGC	24097068	European	2013	0.0994	0.0094	7.939e-23	+	82981	0	82981	60	IVNT	GLGC_TC_EUR_2013
66	rs73004962	rs73004962	chr19:19713069	chr19:19602260	A	T	Yes	Strong associations with lipids	PBX4	intronic	Triglycerides	EFO_0004530	GLGC	24097068	European	2013	0.1198	0.0089	6.647e-40	+	78333	0	78333	60	IVNT	GLGC_TG_EUR_2013
67	rs73004962	rs73004962	chr19:19713069	chr19:19602260	A	T	Yes	Strong associations with lipids	PBX4	intronic	Height	EFO_0004339	Neale B	UKBB	European	2017	0.02027	0.003112	7.37e-11	+	336474	0	336474	1	IVNT	Neale-B_UKBB_EUR_2017
68	rs73004962	rs73004962	chr19:19713069	chr19:19602260	A	T	Yes	Strong associations with lipids	PBX4	intronic	Leg fat-free mass left	-	Neale B	UKBB	European	2017	0.01602	0.002884	2.817e-08	+	331258	0	331258	1	IVNT	Neale-B_UKBB_EUR_2017
69	rs73004962	rs73004962	chr19:19713069	chr19:19602260	A	T	Yes	Strong associations with lipids	PBX4	intronic	Leg fat-free mass right	-	Neale B	UKBB	European	2017	0.01632	0.002883	1.516e-08	+	331285	0	331285	1	IVNT	Neale-B_UKBB_EUR_2017
70	rs73004962	rs73004962	chr19:19713069	chr19:19602260	A	T	Yes	Strong associations with lipids	PBX4	intronic	Leg predicted mass left	-	Neale B	UKBB	European	2017	0.01599	0.002865	2.408e-08	+	331253	0	331253	1	IVNT	Neale-B_UKBB_EUR_2017
71	rs73004962	rs73004962	chr19:19713069	chr19:19602260	A	T	Yes	Strong associations with lipids	PBX4	intronic	Leg predicted mass right	-	Neale B	UKBB	European	2017	0.01608	0.002864	1.969e-08	+	331285	0	331285	1	IVNT	Neale-B_UKBB_EUR_2017
72	rs73004962	rs73004962	chr19:19713069	chr19:19602260	A	T	Yes	Strong associations with lipids	PBX4	intronic	Medication for cholesterol, blood pressure or diabetes: cholesterol lowering medication	EFO_0007056	Neale B	UKBB	European	2017	0.01954	0.002744	1.063e-12	+	154702	35840	118862	1	risk diff	Neale-B_UKBB_EUR_2017
73	rs73004962	rs73004962	chr19:19713069	chr19:19602260	A	T	Yes	Strong associations with lipids	PBX4	intronic	Self-reported high cholesterol	EFO_0008111	Neale B	UKBB	European	2017	0.01102	0.001435	1.642e-14	+	337159	41296	295863	1	risk diff	Neale-B_UKBB_EUR_2017
74	rs1760940	rs1760940	chr14:20938251	chr14:20470092	C	A	No	Minimal evidence of pleiotropy and has a known role in mitochondrial function (https://journals.plos.org/plosgenetics/article?id=10.1371/journal.pgen.1007654)	PNP	intronic	Age at menopause	EFO_0004704;EFO_0004703	ReproGen	26414677	European	2015	-0.16	0.03	5.1e-10	-	69360	0	69360	33	years	ReproGen_Age-at-Menopause_EUR_2015
75	rs3766744	rs3766744	chr1:12043717	chr1:11983660	G	A	No	Coding mutation in Mitochondrially Localized Gene	MFN2	intronic	Platelet count	EFO_0004586	Astle W	27863252	European	2016	0.03779	0.003657	5.021e-25	+	173480	0	173480	2	IVNT	Astle-W_Blood-Cell-Traits_EUR_2016
76	rs3766744	rs3766744	chr1:12043717	chr1:11983660	G	A	No	Coding mutation in Mitochondrially Localized Gene	MFN2	intronic	Plateletcrit	EFO_0004586	Astle W	27863252	European	2016	0.04691	0.00367	2.111e-37	+	173480	0	173480	2	IVNT	Astle-W_Blood-Cell-Traits_EUR_2016
77	rs6792510	rs6792510	chr3:48723302	chr3:48685869	C	G	No	Minimal evidence of pleiotropy	NCKIPSD	UTR5	Sum eosinophil basophil counts	EFO_0004586	Astle W	27863252	European	2016	0.0211	0.003755	1.926e-08	+	173480	0	173480	2	IVNT	Astle-W_Blood-Cell-Traits_EUR_2016
78	rs11596235	rs11596235	chr10:104391034	chr10:102631277	C	T	No	Minimal evidence of pleiotropy	SUFU	UTR3	Sum eosinophil basophil counts	EFO_0004586	Astle W	27863252	European	2016	-0.02119	0.003856	3.913e-08	-	173480	0	173480	2	IVNT	Astle-W_Blood-Cell-Traits_EUR_2016
79	rs11596235	rs11596235	chr10:104391034	chr10:102631277	C	T	No	Minimal evidence of pleiotropy	SUFU	UTR3	Waist circumference adjusted for BMI	EFO_0004342	GIANT	25673412	Mixed	2015	-0.02	0.0036	1.5e-08	-	243954	0	243954	109	IVNT	GIANT_WCadjBMI_Mixed_2015
80	rs11596235	rs11596235	chr10:104391034	chr10:102631277	C	T	No	Minimal evidence of pleiotropy	SUFU	UTR3	Height	EFO_0004339	Neale B	UKBB	European	2017	-0.01258	0.001861	1.396e-11	-	336474	0	336474	1	IVNT	Neale-B_UKBB_EUR_2017
81	rs11596235	rs11596235	chr10:104391034	chr10:102631277	C	T	No	Minimal evidence of pleiotropy	SUFU	UTR3	Sitting height	EFO_0004339	Neale B	UKBB	European	2017	-0.0126	0.002024	4.833e-10	-	336172	0	336172	1	IVNT	Neale-B_UKBB_EUR_2017
82	rs1342442	rs1342442	chr1:156466699	chr1:156496907	A	G	No	Minimal evidence of pleiotropy and experimental evidence suggesting a direct role in mtDNA regulation (https://pubmed.ncbi.nlm.nih.gov/21393861/)	MEF2D	intronic	Platelet count	EFO_0004586	Astle W	27863252	European	2016	-0.02492	0.003832	7.972e-11	-	173480	0	173480	2	IVNT	Astle-W_Blood-Cell-Traits_EUR_2016
83	rs1342442	rs1342442	chr1:156466699	chr1:156496907	A	G	No	Minimal evidence of pleiotropy and experimental evidence suggesting a direct role in mtDNA regulation (https://pubmed.ncbi.nlm.nih.gov/21393861/)	MEF2D	intronic	Plateletcrit	EFO_0004586	Astle W	27863252	European	2016	-0.02921	0.003846	3.059e-14	-	173480	0	173480	2	IVNT	Astle-W_Blood-Cell-Traits_EUR_2016
84	rs1342442	rs1342442	chr1:156466699	chr1:156496907	A	G	No	Minimal evidence of pleiotropy and experimental evidence suggesting a direct role in mtDNA regulation (https://pubmed.ncbi.nlm.nih.gov/21393861/)	MEF2D	intronic	Medication for pain relief, constipation, heartburn: none of the above	EFO_0007056	Neale B	UKBB	European	2017	0.007556	0.001279	3.446e-09	+	333581	184936	148645	1	risk diff	Neale-B_UKBB_EUR_2017
85	rs1342442	rs1342442	chr1:156466699	chr1:156496907	A	G	No	Minimal evidence of pleiotropy and experimental evidence suggesting a direct role in mtDNA regulation (https://pubmed.ncbi.nlm.nih.gov/21393861/)	MEF2D	intronic	Medication for pain relief, constipation, heartburn: paracetamol	EFO_0007056	Neale B	UKBB	European	2017	-0.006096	0.001057	8.129e-09	-	333581	72882	260699	1	risk diff	Neale-B_UKBB_EUR_2017
86	rs1342442	rs1342442	chr1:156466699	chr1:156496907	A	G	No	Minimal evidence of pleiotropy and experimental evidence suggesting a direct role in mtDNA regulation (https://pubmed.ncbi.nlm.nih.gov/21393861/)	MEF2D	intronic	Pain type experienced in last month: headache	EFO_0003843	Neale B	UKBB	European	2017	-0.008206	0.001019	8.116e-16	-	336650	66967	269683	1	risk diff	Neale-B_UKBB_EUR_2017
87	rs1342442	rs1342442	chr1:156466699	chr1:156496907	A	G	No	Minimal evidence of pleiotropy and experimental evidence suggesting a direct role in mtDNA regulation (https://pubmed.ncbi.nlm.nih.gov/21393861/)	MEF2D	intronic	Pulse rate	EFO_0004326	Neale B	UKBB	European	2017	0.01837	0.002633	3.008e-12	+	317756	0	317756	1	IVNT	Neale-B_UKBB_EUR_2017
88	rs1342442	rs1342442	chr1:156466699	chr1:156496907	A	G	No	Minimal evidence of pleiotropy and experimental evidence suggesting a direct role in mtDNA regulation (https://pubmed.ncbi.nlm.nih.gov/21393861/)	MEF2D	intronic	Self-reported migraine	EFO_0005296	Neale B	UKBB	European	2017	-0.002476	0.0004333	1.103e-08	-	337159	10007	327152	1	risk diff	Neale-B_UKBB_EUR_2017
89	rs7412	rs7412	chr19:45412079	chr19:44908822	C	T	Yes	Strong associations with lipids and neurodegenerative disease	APOE	exonic	High light scatter percentage of red cells	EFO_0004586	Astle W	27863252	European	2016	0.08416	0.006508	2.954e-38	+	173480	0	173480	2	IVNT	Astle-W_Blood-Cell-Traits_EUR_2016
90	rs7412	rs7412	chr19:45412079	chr19:44908822	C	T	Yes	Strong associations with lipids and neurodegenerative disease	APOE	exonic	High light scatter reticulocyte count	EFO_0004586	Astle W	27863252	European	2016	0.08122	0.006508	9.576e-36	+	173480	0	173480	2	IVNT	Astle-W_Blood-Cell-Traits_EUR_2016
91	rs7412	rs7412	chr19:45412079	chr19:44908822	C	T	Yes	Strong associations with lipids and neurodegenerative disease	APOE	exonic	Immature fraction of reticulocytes	EFO_0004586	Astle W	27863252	European	2016	0.08313	0.006443	4.357e-38	+	173480	0	173480	2	IVNT	Astle-W_Blood-Cell-Traits_EUR_2016
92	rs7412	rs7412	chr19:45412079	chr19:44908822	C	T	Yes	Strong associations with lipids and neurodegenerative disease	APOE	exonic	Red cell distribution width	EFO_0004586	Astle W	27863252	European	2016	-0.08988	0.006428	1.971e-44	-	173480	0	173480	2	IVNT	Astle-W_Blood-Cell-Traits_EUR_2016
93	rs7412	rs7412	chr19:45412079	chr19:44908822	C	T	Yes	Strong associations with lipids and neurodegenerative disease	APOE	exonic	Reticulocyte count	EFO_0004586	Astle W	27863252	European	2016	0.05599	0.006519	8.878e-18	+	173480	0	173480	2	IVNT	Astle-W_Blood-Cell-Traits_EUR_2016
94	rs7412	rs7412	chr19:45412079	chr19:44908822	C	T	Yes	Strong associations with lipids and neurodegenerative disease	APOE	exonic	Reticulocyte fraction of red cells	EFO_0004586	Astle W	27863252	European	2016	0.0598	0.006516	4.402e-20	+	173480	0	173480	2	IVNT	Astle-W_Blood-Cell-Traits_EUR_2016
95	rs7412	rs7412	chr19:45412079	chr19:44908822	C	T	Yes	Strong associations with lipids and neurodegenerative disease	APOE	exonic	Coronary artery disease	EFO_0000378;EFO_0001645	CARDIoGRAMplusC4D	26343387	Mixed	2015	0.137	0.02109	8.17e-11	+	184305	60801	123504	48	log OR	CARDIoGRAMplusC4D_CHD_Mixed_2015
96	rs7412	rs7412	chr19:45412079	chr19:44908822	C	T	Yes	Strong associations with lipids and neurodegenerative disease	APOE	exonic	High density lipoprotein	EFO_0004612	GLGC	24097068	European	2013	-0.0978	0.0097	4.436e-19	-	92158	0	92158	60	IVNT	GLGC_HDL_EUR_2013
97	rs7412	rs7412	chr19:45412079	chr19:44908822	C	T	Yes	Strong associations with lipids and neurodegenerative disease	APOE	exonic	Low density lipoprotein	EFO_0004611	GLGC	24097068	European	2013	0.5898	0.0101	1.24e-652	+	82533	0	82533	60	IVNT	GLGC_LDL_EUR_2013
98	rs7412	rs7412	chr19:45412079	chr19:44908822	C	T	Yes	Strong associations with lipids and neurodegenerative disease	APOE	exonic	Total cholesterol	EFO_0004574	GLGC	24097068	European	2013	0.3736	0.0096	1.56e-283	+	92046	0	92046	60	IVNT	GLGC_TC_EUR_2013
99	rs7412	rs7412	chr19:45412079	chr19:44908822	C	T	Yes	Strong associations with lipids and neurodegenerative disease	APOE	exonic	Triglycerides	EFO_0004530	GLGC	24097068	European	2013	-0.1119	0.0093	1.149e-28	-	86164	0	86164	60	IVNT	GLGC_TG_EUR_2013
100	rs7412	rs7412	chr19:45412079	chr19:44908822	C	T	Yes	Strong associations with lipids and neurodegenerative disease	APOE	exonic	APOB apolipoprotein B	NCIT_C74734;NCIT_C106032;NCIT_C106030	Hopewell	23100282	European	2012	NA	NA	5.9e-154	NA	3895	-	-	-	-	GRASP
101	rs7412	rs7412	chr19:45412079	chr19:44908822	C	T	Yes	Strong associations with lipids and neurodegenerative disease	APOE	exonic	APOB apolipoprotein B response after 40mg daily simvastatin treatment	NCIT_C74734;NCIT_C106032;NCIT_C106030	Hopewell	23100282	European	2012	NA	NA	4.9e-29	NA	3895	-	-	-	-	GRASP
102	rs7412	rs7412	chr19:45412079	chr19:44908822	C	T	Yes	Strong associations with lipids and neurodegenerative disease	APOE	exonic	LDL cholesterol	EFO_0004195	Smith EN	20838585	European	2010	NA	NA	1.6e-08	NA	525	-	-	-	-	GRASP
103	rs7412	rs7412	chr19:45412079	chr19:44908822	C	T	Yes	Strong associations with lipids and neurodegenerative disease	APOE	exonic	LDL cholesterol	EFO_0004195	Asselbergs	23063622	European	2012	NA	NA	1.52e-71	NA	66240	-	-	-	-	GRASP
104	rs7412	rs7412	chr19:45412079	chr19:44908822	C	T	Yes	Strong associations with lipids and neurodegenerative disease	APOE	exonic	LDL cholesterol	EFO_0004195	Rasmussen Torvik LJ	23067351	African	2012	NA	NA	1.5e-09	NA	1249	-	-	-	-	GRASP
105	rs7412	rs7412	chr19:45412079	chr19:44908822	C	T	Yes	Strong associations with lipids and neurodegenerative disease	APOE	exonic	LDL cholesterol	EFO_0004195	Hopewell	23100282	European	2012	NA	NA	2.1e-215	NA	3895	-	-	-	-	GRASP
106	rs7412	rs7412	chr19:45412079	chr19:44908822	C	T	Yes	Strong associations with lipids and neurodegenerative disease	APOE	exonic	LDL cholesterol among a group where cancer diabetes hyperhypothyroidism and LDL altering medications were not present	-	Rasmussen Torvik LJ	23067351	African	2012	NA	NA	6.3e-11	NA	1249	-	-	-	-	GRASP
107	rs7412	rs7412	chr19:45412079	chr19:44908822	C	T	Yes	Strong associations with lipids and neurodegenerative disease	APOE	exonic	LDL cholesterol change with statins	EFO_0007804	Thompson	20031582	Mixed	2009	NA	NA	5.54e-30	NA	1984	-	-	-	-	GRASP
108	rs7412	rs7412	chr19:45412079	chr19:44908822	C	T	Yes	Strong associations with lipids and neurodegenerative disease	APOE	exonic	LDL cholesterol response after 40mg daily simvastatin treatment	EFO_0004195	Hopewell	23100282	European	2012	NA	NA	2.7e-30	NA	3895	-	-	-	-	GRASP
109	rs7412	rs7412	chr19:45412079	chr19:44908822	C	T	Yes	Strong associations with lipids and neurodegenerative disease	APOE	exonic	LDL cholesterol response to statins baseline LDL cholesterol	NCIT_C100425;NCIT_C121182	Chasman DI	22331829	European	2012	NA	NA	1.6e-47	NA	6989	-	-	-	-	GRASP
110	rs7412	rs7412	chr19:45412079	chr19:44908822	C	T	Yes	Strong associations with lipids and neurodegenerative disease	APOE	exonic	LDL cholesterol response to statins fractional change in LDL cholesterol	NCIT_C100425;NCIT_C121182	Chasman DI	22331829	European	2012	NA	NA	5.8e-19	NA	6989	-	-	-	-	GRASP
111	rs7412	rs7412	chr19:45412079	chr19:44908822	C	T	Yes	Strong associations with lipids and neurodegenerative disease	APOE	exonic	LDL cholesterol response to statins residuals of the measure of fractional change in LDL cholesterol	NCIT_C100425;NCIT_C121182	Chasman DI	22331829	European	2012	NA	NA	4e-17	NA	6989	-	-	-	-	GRASP
112	rs7412	rs7412	chr19:45412079	chr19:44908822	C	T	Yes	Strong associations with lipids and neurodegenerative disease	APOE	exonic	Late onset Alzheimers disease	EFO_1001870	Naj AC	20885792	Unspecified	2010	NA	NA	5.49e-58	NA	2035	-	-	-	-	GRASP
113	rs7412	rs7412	chr19:45412079	chr19:44908822	C	T	Yes	Strong associations with lipids and neurodegenerative disease	APOE	exonic	Late onset Alzheimers disease	EFO_1001870	Hu X	21390209	European	2011	NA	NA	3.93e-09	NA	3595	-	-	-	-	GRASP
114	rs7412	rs7412	chr19:45412079	chr19:44908822	C	T	Yes	Strong associations with lipids and neurodegenerative disease	APOE	exonic	Lipoprotein associated phospholipase A2 activity Lp2	NCIT_C120638;GO_0032431	Chu AY	23118302	European	2012	NA	NA	4.3e-81	NA	6851	-	-	-	-	GRASP
115	rs7412	rs7412	chr19:45412079	chr19:44908822	C	T	Yes	Strong associations with lipids and neurodegenerative disease	APOE	exonic	Total cholesterol	NCIT_C61032;NCIT_C105586	Asselbergs	23063622	European	2012	NA	NA	1.55e-36	NA	66240	-	-	-	-	GRASP
116	rs7412	rs7412	chr19:45412079	chr19:44908822	C	T	Yes	Strong associations with lipids and neurodegenerative disease	APOE	exonic	Alzheimers disease	EFO_0000249	IGAP	24162737	European	2013	0.3871	0.0395	1.234e-22	+	54162	17008	37154	31	log OR	IGAP_Alzheimers_EUR_2013
117	rs7412	rs7412	chr19:45412079	chr19:44908822	C	T	Yes	Strong associations with lipids and neurodegenerative disease	APOE	exonic	Cholesterol total	EFO_0004574	Surakka I	25961943	European	2015	0.413	0.01251	8e-239	+	-	-	-	-	SD increase	NHGRI-EBI_GWAS_Catalog
118	rs7412	rs7412	chr19:45412079	chr19:44908822	C	T	Yes	Strong associations with lipids and neurodegenerative disease	APOE	exonic	Cholesterol total	EFO_0004574	Nagy R	28270201	European	2017	-0.4196	0.0204	5e-94	-	-	-	-	-	mg/dl decrease	NHGRI-EBI_GWAS_Catalog
119	rs7412	rs7412	chr19:45412079	chr19:44908822	C	T	Yes	Strong associations with lipids and neurodegenerative disease	APOE	exonic	Coronary artery disease	EFO_0003951;EFO_0003776;EFO_0003913;EFO_0001425;EFO_0000612;EFO_0000378	Nelson CP	28714975	Mixed	2017	0.1398	0.01551	2e-19	+	-	-	-	-	log OR	NHGRI-EBI_GWAS_Catalog
120	rs7412	rs7412	chr19:45412079	chr19:44908822	C	T	Yes	Strong associations with lipids and neurodegenerative disease	APOE	exonic	Coronary artery disease	EFO_0000378	van der Harst P	29212778	Mixed	2018	-0.1368	0.01101	2e-35	-	-	-	-	-	unit decrease	NHGRI-EBI_GWAS_Catalog
121	rs7412	rs7412	chr19:45412079	chr19:44908822	C	T	Yes	Strong associations with lipids and neurodegenerative disease	APOE	exonic	Coronary artery disease	EFO_0000378	van der Harst P	29212778	Mixed	2018	-0.16	0.01221	3e-39	-	-	-	-	-	unit decrease	NHGRI-EBI_GWAS_Catalog
122	rs7412	rs7412	chr19:45412079	chr19:44908822	C	T	Yes	Strong associations with lipids and neurodegenerative disease	APOE	exonic	Coronary artery disease	EFO_0000378	van der Harst P	29212778	Mixed	2018	-0.1603	0.01223	3e-39	-	-	-	-	-	unit decrease	NHGRI-EBI_GWAS_Catalog
123	rs7412	rs7412	chr19:45412079	chr19:44908822	C	T	Yes	Strong associations with lipids and neurodegenerative disease	APOE	exonic	HDL cholesterol	EFO_0004612	Nagy R	28270201	European	2017	-0.1565	0.02084	6e-14	-	-	-	-	-	mg/dl increase	NHGRI-EBI_GWAS_Catalog
124	rs7412	rs7412	chr19:45412079	chr19:44908822	C	T	Yes	Strong associations with lipids and neurodegenerative disease	APOE	exonic	High light scatter reticulocyte count	EFO_0007986	Astle W	27863252	European	2016	-0.08122	0.006509	1e-35	-	-	-	-	-	unit decrease	NHGRI-EBI_GWAS_Catalog
125	rs7412	rs7412	chr19:45412079	chr19:44908822	C	T	Yes	Strong associations with lipids and neurodegenerative disease	APOE	exonic	High light scatter reticulocyte percentage of red cells	EFO_0007986	Astle W	27863252	European	2016	-0.08416	0.006508	3e-38	-	-	-	-	-	unit decrease	NHGRI-EBI_GWAS_Catalog
126	rs7412	rs7412	chr19:45412079	chr19:44908822	C	T	Yes	Strong associations with lipids and neurodegenerative disease	APOE	exonic	Ideal cardiovascular health clinical and behavioural	EFO_0007654	Allen NB	27179730	European	2016	NA	NA	9e-16	NA	-	-	-	-	-	NHGRI-EBI_GWAS_Catalog
127	rs7412	rs7412	chr19:45412079	chr19:44908822	C	T	Yes	Strong associations with lipids and neurodegenerative disease	APOE	exonic	Immature fraction of reticulocytes	EFO_0007986	Astle W	27863252	European	2016	-0.08313	0.00644	4e-38	-	-	-	-	-	unit decrease	NHGRI-EBI_GWAS_Catalog
128	rs7412	rs7412	chr19:45412079	chr19:44908822	C	T	Yes	Strong associations with lipids and neurodegenerative disease	APOE	exonic	LDL cholesterol	EFO_0004611	Rasmussen Torvik LJ	23067351	African	2012	NA	NA	2e-09	NA	-	-	-	-	-	NHGRI-EBI_GWAS_Catalog
129	rs7412	rs7412	chr19:45412079	chr19:44908822	C	T	Yes	Strong associations with lipids and neurodegenerative disease	APOE	exonic	LDL cholesterol levels	EFO_0004611	Spracklen CN	28334899	East Asian	2017	-0.59	0.01631	2e-286	-	-	-	-	-	unit decrease	NHGRI-EBI_GWAS_Catalog
130	rs7412	rs7412	chr19:45412079	chr19:44908822	C	T	Yes	Strong associations with lipids and neurodegenerative disease	APOE	exonic	LDL cholesterol levels	EFO_0007804	Zhu Y	28371326	East Asian	2017	-0.313	0.04021	7e-15	-	-	-	-	-	mmol/L decrease	NHGRI-EBI_GWAS_Catalog
131	rs7412	rs7412	chr19:45412079	chr19:44908822	C	T	Yes	Strong associations with lipids and neurodegenerative disease	APOE	exonic	Lipid metabolism phenotypes	EFO_0004529	Kettunen J	22286219	European	2012	NA	NA	3e-58	NA	-	-	-	-	-	NHGRI-EBI_GWAS_Catalog
132	rs7412	rs7412	chr19:45412079	chr19:44908822	C	T	Yes	Strong associations with lipids and neurodegenerative disease	APOE	exonic	Lipid traits	EFO_0004611	Wu Y	24023260	Filipino	2013	-0.09	0.007851	2e-30	-	-	-	-	-	unit decrease	NHGRI-EBI_GWAS_Catalog
133	rs7412	rs7412	chr19:45412079	chr19:44908822	C	T	Yes	Strong associations with lipids and neurodegenerative disease	APOE	exonic	Lipid traits	EFO_0004611	Wu Y	24023260	Filipino	2013	-0.48	0.03125	3e-53	-	-	-	-	-	unit decrease	NHGRI-EBI_GWAS_Catalog
134	rs7412	rs7412	chr19:45412079	chr19:44908822	C	T	Yes	Strong associations with lipids and neurodegenerative disease	APOE	exonic	Lipoprotein a levels	EFO_0006925	Mack S	28512139	European	2017	-3.34	0.5303	3e-10	-	-	-	-	-	mg/dL decrease	NHGRI-EBI_GWAS_Catalog
135	rs7412	rs7412	chr19:45412079	chr19:44908822	C	T	Yes	Strong associations with lipids and neurodegenerative disease	APOE	exonic	Lipoprotein associated phospholipase A2 activity change in response to darapladib treatment in cardiovascular disease	EFO_0008395;EFO_0005672;EFO_0008432;EFO_0001645	Yeo A	28753643	Mixed	2017	-0.04	0.003687	2e-27	-	-	-	-	-	unit decrease	NHGRI-EBI_GWAS_Catalog
136	rs7412	rs7412	chr19:45412079	chr19:44908822	C	T	Yes	Strong associations with lipids and neurodegenerative disease	APOE	exonic	Lipoprotein phospholipase A2 activity in cardiovascular disease	EFO_0004746;EFO_0005672;EFO_0001645	Yeo A	28753643	Mixed	2017	-17.11	0.9162	8e-78	-	-	-	-	-	nmol/min/ml decrease	NHGRI-EBI_GWAS_Catalog
137	rs7412	rs7412	chr19:45412079	chr19:44908822	C	T	Yes	Strong associations with lipids and neurodegenerative disease	APOE	exonic	Lipoproteina levels adjusted for apolipoproteina isoforms	EFO_0006925;EFO_0004614	Mack S	28512139	European	2017	-2.78	0.4687	3e-09	-	-	-	-	-	unit decrease	NHGRI-EBI_GWAS_Catalog
138	rs7412	rs7412	chr19:45412079	chr19:44908822	C	T	Yes	Strong associations with lipids and neurodegenerative disease	APOE	exonic	Low density lipoprotein cholesterol	EFO_0004611	Southam L	28548082	Mixed	2017	-0.419	0.04672	3e-19	-	-	-	-	-	unit decrease	NHGRI-EBI_GWAS_Catalog
139	rs7412	rs7412	chr19:45412079	chr19:44908822	C	T	Yes	Strong associations with lipids and neurodegenerative disease	APOE	exonic	Metabolite levels lipoprotein measures	EFO_0004732;EFO_0005664	Kettunen J	27005778	European	2016	-0.59	0.02528	2e-120	-	-	-	-	-	unit decrease	NHGRI-EBI_GWAS_Catalog
140	rs7412	rs7412	chr19:45412079	chr19:44908822	C	T	Yes	Strong associations with lipids and neurodegenerative disease	APOE	exonic	Pulse pressure	EFO_0005763	Warren HR	28135244	European	2017	-0.3826	0.06118	4e-10	-	-	-	-	-	unit decrease	NHGRI-EBI_GWAS_Catalog
141	rs7412	rs7412	chr19:45412079	chr19:44908822	C	T	Yes	Strong associations with lipids and neurodegenerative disease	APOE	exonic	Red cell distribution width	EFO_0005192	Astle W	27863252	European	2016	-0.08988	0.006428	2e-44	-	-	-	-	-	unit increase	NHGRI-EBI_GWAS_Catalog
142	rs7412	rs7412	chr19:45412079	chr19:44908822	C	T	Yes	Strong associations with lipids and neurodegenerative disease	APOE	exonic	Response to statin therapy LDL C	-	Chasman DI	22331829	European	2012	NA	NA	2e-47	NA	-	-	-	-	-	NHGRI-EBI_GWAS_Catalog
143	rs7412	rs7412	chr19:45412079	chr19:44908822	C	T	Yes	Strong associations with lipids and neurodegenerative disease	APOE	exonic	Reticulocyte count	EFO_0007986	Astle W	27863252	European	2016	-0.05599	0.006521	9e-18	-	-	-	-	-	unit decrease	NHGRI-EBI_GWAS_Catalog
144	rs7412	rs7412	chr19:45412079	chr19:44908822	C	T	Yes	Strong associations with lipids and neurodegenerative disease	APOE	exonic	Reticulocyte fraction of red cells	EFO_0007986	Astle W	27863252	European	2016	-0.0598	0.006509	4e-20	-	-	-	-	-	unit decrease	NHGRI-EBI_GWAS_Catalog
145	rs7412	rs7412	chr19:45412079	chr19:44908822	C	T	Yes	Strong associations with lipids and neurodegenerative disease	APOE	exonic	Total cholesterol levels	EFO_0004574	Spracklen CN	28334899	East Asian	2017	-0.374	0.00986	7.99999999773478e-315	-	-	-	-	-	unit decrease	NHGRI-EBI_GWAS_Catalog
146	rs7412	rs7412	chr19:45412079	chr19:44908822	C	T	Yes	Strong associations with lipids and neurodegenerative disease	APOE	exonic	Total cholesterol levels	EFO_0004574	Southam L	28548082	Mixed	2017	-0.27	0.04711	1e-08	-	-	-	-	-	unit decrease	NHGRI-EBI_GWAS_Catalog
147	rs7412	rs7412	chr19:45412079	chr19:44908822	C	T	Yes	Strong associations with lipids and neurodegenerative disease	APOE	exonic	Arm fat mass left	-	Neale B	UKBB	European	2017	-0.02448	0.004362	2.009e-08	-	331164	0	331164	1	IVNT	Neale-B_UKBB_EUR_2017
148	rs7412	rs7412	chr19:45412079	chr19:44908822	C	T	Yes	Strong associations with lipids and neurodegenerative disease	APOE	exonic	Arm fat mass right	-	Neale B	UKBB	European	2017	-0.0255	0.004361	5.009e-09	-	331226	0	331226	1	IVNT	Neale-B_UKBB_EUR_2017
149	rs7412	rs7412	chr19:45412079	chr19:44908822	C	T	Yes	Strong associations with lipids and neurodegenerative disease	APOE	exonic	Arm fat percentage left	-	Neale B	UKBB	European	2017	-0.01896	0.003369	1.831e-08	-	331198	0	331198	1	IVNT	Neale-B_UKBB_EUR_2017
150	rs7412	rs7412	chr19:45412079	chr19:44908822	C	T	Yes	Strong associations with lipids and neurodegenerative disease	APOE	exonic	Arm fat percentage right	-	Neale B	UKBB	European	2017	-0.01912	0.003385	1.609e-08	-	331249	0	331249	1	IVNT	Neale-B_UKBB_EUR_2017
151	rs7412	rs7412	chr19:45412079	chr19:44908822	C	T	Yes	Strong associations with lipids and neurodegenerative disease	APOE	exonic	Body fat percentage	EFO_0007800	Neale B	UKBB	European	2017	-0.02078	0.003412	1.126e-09	-	331117	0	331117	1	IVNT	Neale-B_UKBB_EUR_2017
152	rs7412	rs7412	chr19:45412079	chr19:44908822	C	T	Yes	Strong associations with lipids and neurodegenerative disease	APOE	exonic	Chronic ischaemic heart disease	EFO_0001645	Neale B	UKBB	European	2017	0.004005	0.0007063	1.429e-08	+	337199	8755	328444	1	risk diff	Neale-B_UKBB_EUR_2017
153	rs7412	rs7412	chr19:45412079	chr19:44908822	C	T	Yes	Strong associations with lipids and neurodegenerative disease	APOE	exonic	Hip circumference	EFO_0005093	Neale B	UKBB	European	2017	-0.02623	0.004409	2.677e-09	-	336601	0	336601	1	IVNT	Neale-B_UKBB_EUR_2017
154	rs7412	rs7412	chr19:45412079	chr19:44908822	C	T	Yes	Strong associations with lipids and neurodegenerative disease	APOE	exonic	Illnesses of father: alzheimers disease or dementia	EFO_0000249	Neale B	UKBB	European	2017	0.007767	0.0009984	7.294e-15	+	292807	14024	278783	1	risk diff	Neale-B_UKBB_EUR_2017
155	rs7412	rs7412	chr19:45412079	chr19:44908822	C	T	Yes	Strong associations with lipids and neurodegenerative disease	APOE	exonic	Illnesses of father: heart disease	EFO_0003777	Neale B	UKBB	European	2017	0.01277	0.002221	9.03e-09	+	298237	97385	200852	1	risk diff	Neale-B_UKBB_EUR_2017
156	rs7412	rs7412	chr19:45412079	chr19:44908822	C	T	Yes	Strong associations with lipids and neurodegenerative disease	APOE	exonic	Illnesses of mother: alzheimers disease or dementia	EFO_0000249	Neale B	UKBB	European	2017	0.0172	0.001289	1.288e-40	+	309843	26757	283086	1	risk diff	Neale-B_UKBB_EUR_2017
157	rs7412	rs7412	chr19:45412079	chr19:44908822	C	T	Yes	Strong associations with lipids and neurodegenerative disease	APOE	exonic	Medication for cholesterol, blood pressure or diabetes: cholesterol lowering medication	EFO_0007056	Neale B	UKBB	European	2017	0.04633	0.002781	2.845e-62	+	154702	35840	118862	1	risk diff	Neale-B_UKBB_EUR_2017
158	rs7412	rs7412	chr19:45412079	chr19:44908822	C	T	Yes	Strong associations with lipids and neurodegenerative disease	APOE	exonic	Medication for cholesterol, blood pressure or diabetes: none of the above	EFO_0007056	Neale B	UKBB	European	2017	-0.02698	0.003111	4.343e-18	-	154702	103004	51698	1	risk diff	Neale-B_UKBB_EUR_2017
159	rs7412	rs7412	chr19:45412079	chr19:44908822	C	T	Yes	Strong associations with lipids and neurodegenerative disease	APOE	exonic	Medication for pain relief, constipation, heartburn: aspirin	EFO_0007056	Neale B	UKBB	European	2017	0.008653	0.001549	2.302e-08	+	333581	46946	286635	1	risk diff	Neale-B_UKBB_EUR_2017
160	rs7412	rs7412	chr19:45412079	chr19:44908822	C	T	Yes	Strong associations with lipids and neurodegenerative disease	APOE	exonic	No treatment with medication for cholesterol, blood pressure, diabetes, or take exogenous hormones	EFO_0007056	Neale B	UKBB	European	2017	-0.02704	0.002826	1.12e-21	-	180203	124239	55964	1	risk diff	Neale-B_UKBB_EUR_2017
161	rs7412	rs7412	chr19:45412079	chr19:44908822	C	T	Yes	Strong associations with lipids and neurodegenerative disease	APOE	exonic	Number of treatments or medications taken	EFO_0007056	Neale B	UKBB	European	2017	0.01993	0.003571	2.376e-08	+	337159	0	337159	1	-	Neale-B_UKBB_EUR_2017
162	rs7412	rs7412	chr19:45412079	chr19:44908822	C	T	Yes	Strong associations with lipids and neurodegenerative disease	APOE	exonic	Pulse rate	EFO_0004326	Neale B	UKBB	European	2017	-0.0384	0.004584	5.503e-17	-	317756	0	317756	1	IVNT	Neale-B_UKBB_EUR_2017
163	rs7412	rs7412	chr19:45412079	chr19:44908822	C	T	Yes	Strong associations with lipids and neurodegenerative disease	APOE	exonic	Self-reported angina	EFO_0000378	Neale B	UKBB	European	2017	0.005508	0.0007773	1.382e-12	+	337159	10612	326547	1	risk diff	Neale-B_UKBB_EUR_2017
164	rs7412	rs7412	chr19:45412079	chr19:44908822	C	T	Yes	Strong associations with lipids and neurodegenerative disease	APOE	exonic	Self-reported heart attack or myocardial infarction	EFO_0000612	Neale B	UKBB	European	2017	0.003929	0.000665	3.476e-09	+	337159	7735	329424	1	risk diff	Neale-B_UKBB_EUR_2017
165	rs7412	rs7412	chr19:45412079	chr19:44908822	C	T	Yes	Strong associations with lipids and neurodegenerative disease	APOE	exonic	Self-reported high cholesterol	EFO_0008111	Neale B	UKBB	European	2017	0.03741	0.001458	4.729e-145	+	337159	41296	295863	1	risk diff	Neale-B_UKBB_EUR_2017
166	rs7412	rs7412	chr19:45412079	chr19:44908822	C	T	Yes	Strong associations with lipids and neurodegenerative disease	APOE	exonic	Treatment with aspirin	EFO_0007056	Neale B	UKBB	European	2017	0.009351	0.001507	5.451e-10	+	337159	45012	292147	1	risk diff	Neale-B_UKBB_EUR_2017
167	rs7412	rs7412	chr19:45412079	chr19:44908822	C	T	Yes	Strong associations with lipids and neurodegenerative disease	APOE	exonic	Treatment with atorvastatin	EFO_0007056	Neale B	UKBB	European	2017	0.009556	0.0007624	4.906e-36	+	337159	10167	326992	1	risk diff	Neale-B_UKBB_EUR_2017
168	rs7412	rs7412	chr19:45412079	chr19:44908822	C	T	Yes	Strong associations with lipids and neurodegenerative disease	APOE	exonic	Treatment with cholesterol lowering medication	EFO_0007056	Neale B	UKBB	European	2017	0.03991	0.002025	2.087e-86	+	180203	22705	157498	1	risk diff	Neale-B_UKBB_EUR_2017
169	rs7412	rs7412	chr19:45412079	chr19:44908822	C	T	Yes	Strong associations with lipids and neurodegenerative disease	APOE	exonic	Treatment with ezetimibe	EFO_0007056	Neale B	UKBB	European	2017	0.002331	0.0003428	1.049e-11	+	337159	1997	335162	1	risk diff	Neale-B_UKBB_EUR_2017
170	rs7412	rs7412	chr19:45412079	chr19:44908822	C	T	Yes	Strong associations with lipids and neurodegenerative disease	APOE	exonic	Treatment with lipitor 10mg tablet	EFO_0007056	Neale B	UKBB	European	2017	0.002507	0.0003724	1.685e-11	+	337159	2361	334798	1	risk diff	Neale-B_UKBB_EUR_2017
171	rs7412	rs7412	chr19:45412079	chr19:44908822	C	T	Yes	Strong associations with lipids and neurodegenerative disease	APOE	exonic	Treatment with rosuvastatin	EFO_0007056	Neale B	UKBB	European	2017	0.002238	0.0003505	1.724e-10	+	337159	2089	335070	1	risk diff	Neale-B_UKBB_EUR_2017
172	rs7412	rs7412	chr19:45412079	chr19:44908822	C	T	Yes	Strong associations with lipids and neurodegenerative disease	APOE	exonic	Treatment with simvastatin	EFO_0007056	Neale B	UKBB	European	2017	0.02497	0.001411	5.018e-70	+	337159	38492	298667	1	risk diff	Neale-B_UKBB_EUR_2017
173	rs7412	rs7412	chr19:45412079	chr19:44908822	C	T	Yes	Strong associations with lipids and neurodegenerative disease	APOE	exonic	Trunk fat mass	EFO_0005409	Neale B	UKBB	European	2017	-0.02914	0.004481	7.955e-11	-	331093	0	331093	1	IVNT	Neale-B_UKBB_EUR_2017
174	rs7412	rs7412	chr19:45412079	chr19:44908822	C	T	Yes	Strong associations with lipids and neurodegenerative disease	APOE	exonic	Trunk fat percentage	-	Neale B	UKBB	European	2017	-0.02644	0.004091	1.019e-10	-	331113	0	331113	1	IVNT	Neale-B_UKBB_EUR_2017
175	rs7412	rs7412	chr19:45412079	chr19:44908822	C	T	Yes	Strong associations with lipids and neurodegenerative disease	APOE	exonic	Vascular or heart problems diagnosed by doctor: angina	EFO_0000378	Neale B	UKBB	European	2017	0.006002	0.0007786	1.276e-14	+	336683	10618	326065	1	risk diff	Neale-B_UKBB_EUR_2017
176	rs7412	rs7412	chr19:45412079	chr19:44908822	C	T	Yes	Strong associations with lipids and neurodegenerative disease	APOE	exonic	Vascular or heart problems diagnosed by doctor: heart attack	EFO_0000612	Neale B	UKBB	European	2017	0.0038	0.0006681	1.291e-08	+	336683	7790	328893	1	risk diff	Neale-B_UKBB_EUR_2017
177	rs7412	rs7412	chr19:45412079	chr19:44908822	C	T	Yes	Strong associations with lipids and neurodegenerative disease	APOE	exonic	Vascular or heart problems diagnosed by doctor: none of the above	-	Neale B	UKBB	European	2017	-0.01231	0.002034	1.401e-09	-	336683	236530	100153	1	risk diff	Neale-B_UKBB_EUR_2017
178	rs7412	rs7412	chr19:45412079	chr19:44908822	C	T	Yes	Strong associations with lipids and neurodegenerative disease	APOE	exonic	Weight	EFO_0004338	Neale B	UKBB	European	2017	-0.02214	0.00389	1.25e-08	-	336227	0	336227	1	IVNT	Neale-B_UKBB_EUR_2017
179	rs7412	rs7412	chr19:45412079	chr19:44908822	C	T	Yes	Strong associations with lipids and neurodegenerative disease	APOE	exonic	Whole body fat mass	-	Neale B	UKBB	European	2017	-0.02687	0.004342	6.129e-10	-	330762	0	330762	1	IVNT	Neale-B_UKBB_EUR_2017
180	rs7412	rs7412	chr19:45412079	chr19:44908822	C	T	Yes	Strong associations with lipids and neurodegenerative disease	APOE	exonic	Coronary artery disease	EFO_0000378;EFO_0001645	Nelson CP	28714975	Mixed	2017	0.1432	0.01589	2.17e-19	+	148715	10801	137914	1	log OR	Nelson-CP_CAD_Mixed_2017
181	rs7412	rs7412	chr19:45412079	chr19:44908822	C	T	Yes	Strong associations with lipids and neurodegenerative disease	APOE	exonic	Low density lipoprotein	EFO_0004611	Prins B	28887542	European	2017	0.48	0.03	1.147e-77	+	9961	0	9961	1	IVNT	Prins-B_LDL_EUR_2017
182	rs7412	rs7412	chr19:45412079	chr19:44908822	C	T	Yes	Strong associations with lipids and neurodegenerative disease	APOE	exonic	Total cholesterol	EFO_0004574	Prins B	28887542	European	2017	0.3	0.03	8.504e-32	+	9961	0	9961	1	IVNT	Prins-B_Total-Cholesterol_EUR_2017
183	rs7412	rs7412	chr19:45412079	chr19:44908822	C	T	Yes	Strong associations with lipids and neurodegenerative disease	APOE	exonic	High density lipoprotein	EFO_0004612	Spracklen CN	28334899	East Asian	2017	-0.1488	0.0265	1.44e-08	-	10133	0	10133	13	IVNT	Spracklen-CN_HDL_EAS_2017
184	rs7412	rs7412	chr19:45412079	chr19:44908822	C	T	Yes	Strong associations with lipids and neurodegenerative disease	APOE	exonic	Low density lipoprotein	EFO_0004611	Spracklen CN	28334899	East Asian	2017	0.5934	0.0266	8.2e-107	+	10133	0	10133	13	IVNT	Spracklen-CN_LDL_EAS_2017
185	rs7412	rs7412	chr19:45412079	chr19:44908822	C	T	Yes	Strong associations with lipids and neurodegenerative disease	APOE	exonic	Total cholesterol	EFO_0004574	Spracklen CN	28334899	East Asian	2017	0.3604	0.0268	1.23e-40	+	10133	0	10133	13	IVNT	Spracklen-CN_Total-Cholesterol_EAS_2017
186	rs7412	rs7412	chr19:45412079	chr19:44908822	C	T	Yes	Strong associations with lipids and neurodegenerative disease	APOE	exonic	Cholesterol ldl	EFO_0004195	Chasman DI	22331829	European	2012	NA	NA	2e-47	NA	-	-	-	-	-	dbGaP
187	rs7412	rs7412	chr19:45412079	chr19:44908822	C	T	Yes	Strong associations with lipids and neurodegenerative disease	APOE	exonic	Lipid metabolism	HP_0003119	Kettunen J	22286219	European	2012	NA	NA	3e-58	NA	-	-	-	-	-	dbGaP
188	rs7412	rs7412	chr19:45412079	chr19:44908822	C	T	Yes	Strong associations with lipids and neurodegenerative disease	APOE	exonic	Coronary artery disease	EFO_0000378;EFO_0001645	van der Harst P	29212778	Mixed	2018	0.1367	0.01274	7.3e-27	+	296525	34541	261984	1	log OR	van-der-Harst-P_CAD-UKBB_Mixed_2018
189	rs7412	rs7412	chr19:45412079	chr19:44908822	C	T	Yes	Strong associations with lipids and neurodegenerative disease	APOE	exonic	Coronary artery disease	EFO_0000378;EFO_0001645	van der Harst P	29212778	Mixed	2018	0.1368	0.011	2.135e-35	+	547261	122733	424528	2	log OR	van-der-Harst-P_CAD_Mixed_2018
190	rs385893	rs385893	chr9:4763176	chr9:4763176	T	C	Yes	Strong association with blood cell traits and ambiguous whether variant is attributable to AK3 (mitochondrial gene)	AK3;RCL1	intergenic	Granulocyte count	EFO_0004586	Astle W	27863252	European	2016	-0.02763	0.003593	1.479e-14	-	173480	0	173480	2	IVNT	Astle-W_Blood-Cell-Traits_EUR_2016
191	rs385893	rs385893	chr9:4763176	chr9:4763176	T	C	Yes	Strong association with blood cell traits and ambiguous whether variant is attributable to AK3 (mitochondrial gene)	AK3;RCL1	intergenic	Granulocyte percentage of myeloid white cells	EFO_0004586	Astle W	27863252	European	2016	-0.02249	0.003573	3.074e-10	-	173480	0	173480	2	IVNT	Astle-W_Blood-Cell-Traits_EUR_2016
192	rs385893	rs385893	chr9:4763176	chr9:4763176	T	C	Yes	Strong association with blood cell traits and ambiguous whether variant is attributable to AK3 (mitochondrial gene)	AK3;RCL1	intergenic	Lymphocyte percentage of white cells	EFO_0004586	Astle W	27863252	European	2016	0.02471	0.003564	4.125e-12	+	173480	0	173480	2	IVNT	Astle-W_Blood-Cell-Traits_EUR_2016
193	rs385893	rs385893	chr9:4763176	chr9:4763176	T	C	Yes	Strong association with blood cell traits and ambiguous whether variant is attributable to AK3 (mitochondrial gene)	AK3;RCL1	intergenic	Mean corpuscular hemoglobin	EFO_0004586	Astle W	27863252	European	2016	0.03313	0.003544	8.843e-21	+	173480	0	173480	2	IVNT	Astle-W_Blood-Cell-Traits_EUR_2016
194	rs385893	rs385893	chr9:4763176	chr9:4763176	T	C	Yes	Strong association with blood cell traits and ambiguous whether variant is attributable to AK3 (mitochondrial gene)	AK3;RCL1	intergenic	Mean corpuscular volume	EFO_0004586	Astle W	27863252	European	2016	0.03082	0.003534	2.726e-18	+	173480	0	173480	2	IVNT	Astle-W_Blood-Cell-Traits_EUR_2016
195	rs385893	rs385893	chr9:4763176	chr9:4763176	T	C	Yes	Strong association with blood cell traits and ambiguous whether variant is attributable to AK3 (mitochondrial gene)	AK3;RCL1	intergenic	Myeloid white cell count	EFO_0004586	Astle W	27863252	European	2016	-0.02654	0.003602	1.735e-13	-	173480	0	173480	2	IVNT	Astle-W_Blood-Cell-Traits_EUR_2016
196	rs385893	rs385893	chr9:4763176	chr9:4763176	T	C	Yes	Strong association with blood cell traits and ambiguous whether variant is attributable to AK3 (mitochondrial gene)	AK3;RCL1	intergenic	Neutrophil count	EFO_0004586	Astle W	27863252	European	2016	-0.02603	0.003584	3.809e-13	-	173480	0	173480	2	IVNT	Astle-W_Blood-Cell-Traits_EUR_2016
197	rs385893	rs385893	chr9:4763176	chr9:4763176	T	C	Yes	Strong association with blood cell traits and ambiguous whether variant is attributable to AK3 (mitochondrial gene)	AK3;RCL1	intergenic	Neutrophil percentage of white cells	EFO_0004586	Astle W	27863252	European	2016	-0.02439	0.00357	8.394e-12	-	173480	0	173480	2	IVNT	Astle-W_Blood-Cell-Traits_EUR_2016
198	rs385893	rs385893	chr9:4763176	chr9:4763176	T	C	Yes	Strong association with blood cell traits and ambiguous whether variant is attributable to AK3 (mitochondrial gene)	AK3;RCL1	intergenic	Platelet count	EFO_0004586	Astle W	27863252	European	2016	-0.1055	0.003646	5.55e-184	-	173480	0	173480	2	IVNT	Astle-W_Blood-Cell-Traits_EUR_2016
199	rs385893	rs385893	chr9:4763176	chr9:4763176	T	C	Yes	Strong association with blood cell traits and ambiguous whether variant is attributable to AK3 (mitochondrial gene)	AK3;RCL1	intergenic	Plateletcrit	EFO_0004586	Astle W	27863252	European	2016	-0.1204	0.003656	8.42e-238	-	173480	0	173480	2	IVNT	Astle-W_Blood-Cell-Traits_EUR_2016
200	rs385893	rs385893	chr9:4763176	chr9:4763176	T	C	Yes	Strong association with blood cell traits and ambiguous whether variant is attributable to AK3 (mitochondrial gene)	AK3;RCL1	intergenic	Red blood cell count	EFO_0004586	Astle W	27863252	European	2016	-0.0278	0.00356	5.751e-15	-	173480	0	173480	2	IVNT	Astle-W_Blood-Cell-Traits_EUR_2016
201	rs385893	rs385893	chr9:4763176	chr9:4763176	T	C	Yes	Strong association with blood cell traits and ambiguous whether variant is attributable to AK3 (mitochondrial gene)	AK3;RCL1	intergenic	Red cell distribution width	EFO_0004586	Astle W	27863252	European	2016	-0.02196	0.003543	5.709e-10	-	173480	0	173480	2	IVNT	Astle-W_Blood-Cell-Traits_EUR_2016
202	rs385893	rs385893	chr9:4763176	chr9:4763176	T	C	Yes	Strong association with blood cell traits and ambiguous whether variant is attributable to AK3 (mitochondrial gene)	AK3;RCL1	intergenic	Sum basophil neutrophil counts	EFO_0004586	Astle W	27863252	European	2016	-0.02662	0.00359	1.214e-13	-	173480	0	173480	2	IVNT	Astle-W_Blood-Cell-Traits_EUR_2016
203	rs385893	rs385893	chr9:4763176	chr9:4763176	T	C	Yes	Strong association with blood cell traits and ambiguous whether variant is attributable to AK3 (mitochondrial gene)	AK3;RCL1	intergenic	Sum neutrophil eosinophil counts	EFO_0004586	Astle W	27863252	European	2016	-0.0271	0.003587	4.257e-14	-	173480	0	173480	2	IVNT	Astle-W_Blood-Cell-Traits_EUR_2016
204	rs385893	rs385893	chr9:4763176	chr9:4763176	T	C	Yes	Strong association with blood cell traits and ambiguous whether variant is attributable to AK3 (mitochondrial gene)	AK3;RCL1	intergenic	White blood cell count	EFO_0004586	Astle W	27863252	European	2016	-0.02059	0.003587	9.426e-09	-	173480	0	173480	2	IVNT	Astle-W_Blood-Cell-Traits_EUR_2016
205	rs385893	rs385893	chr9:4763176	chr9:4763176	T	C	Yes	Strong association with blood cell traits and ambiguous whether variant is attributable to AK3 (mitochondrial gene)	AK3;RCL1	intergenic	Platelet count PLT	EFO_0004309	Kamatani Y	20139978	East Asian	2010	NA	NA	2.95e-13	NA	14700	-	-	-	-	GRASP
206	rs385893	rs385893	chr9:4763176	chr9:4763176	T	C	Yes	Strong association with blood cell traits and ambiguous whether variant is attributable to AK3 (mitochondrial gene)	AK3;RCL1	intergenic	Platelet count PLT 109l	EFO_0004309	Soranzo N	19820697	European	2009	NA	NA	8.5e-17	NA	4627	-	-	-	-	GRASP
207	rs385893	rs385893	chr9:4763176	chr9:4763176	T	C	Yes	Strong association with blood cell traits and ambiguous whether variant is attributable to AK3 (mitochondrial gene)	AK3;RCL1	intergenic	Granulocyte count	EFO_0007987	Astle W	27863252	European	2016	-0.02763	0.00357	1e-14	-	-	-	-	-	unit increase	NHGRI-EBI_GWAS_Catalog
208	rs385893	rs385893	chr9:4763176	chr9:4763176	T	C	Yes	Strong association with blood cell traits and ambiguous whether variant is attributable to AK3 (mitochondrial gene)	AK3;RCL1	intergenic	Granulocyte percentage of myeloid white cells	EFO_0007997	Astle W	27863252	European	2016	-0.02249	0.00357	3e-10	-	-	-	-	-	unit increase	NHGRI-EBI_GWAS_Catalog
209	rs385893	rs385893	chr9:4763176	chr9:4763176	T	C	Yes	Strong association with blood cell traits and ambiguous whether variant is attributable to AK3 (mitochondrial gene)	AK3;RCL1	intergenic	Hematological parameters	EFO_0004527	Soranzo N	19820697	European	2009	-6.26	0.7526	9e-17	-	-	-	-	-	10^9/l increase	NHGRI-EBI_GWAS_Catalog
210	rs385893	rs385893	chr9:4763176	chr9:4763176	T	C	Yes	Strong association with blood cell traits and ambiguous whether variant is attributable to AK3 (mitochondrial gene)	AK3;RCL1	intergenic	Myeloid white cell count	EFO_0007988	Astle W	27863252	European	2016	-0.02654	0.003611	2e-13	-	-	-	-	-	unit increase	NHGRI-EBI_GWAS_Catalog
211	rs385893	rs385893	chr9:4763176	chr9:4763176	T	C	Yes	Strong association with blood cell traits and ambiguous whether variant is attributable to AK3 (mitochondrial gene)	AK3;RCL1	intergenic	Neutrophil count	EFO_0004833	Astle W	27863252	European	2016	-0.02603	0.003588	4e-13	-	-	-	-	-	unit increase	NHGRI-EBI_GWAS_Catalog
212	rs385893	rs385893	chr9:4763176	chr9:4763176	T	C	Yes	Strong association with blood cell traits and ambiguous whether variant is attributable to AK3 (mitochondrial gene)	AK3;RCL1	intergenic	Neutrophil percentage of white cells	EFO_0007990	Astle W	27863252	European	2016	-0.02439	0.003567	8e-12	-	-	-	-	-	unit increase	NHGRI-EBI_GWAS_Catalog
213	rs385893	rs385893	chr9:4763176	chr9:4763176	T	C	Yes	Strong association with blood cell traits and ambiguous whether variant is attributable to AK3 (mitochondrial gene)	AK3;RCL1	intergenic	Platelet counts	-	Kamatani Y	20139978	East Asian	2010	-5.928	0.8127	3e-13	-	-	-	-	-	unit increase	NHGRI-EBI_GWAS_Catalog
214	rs385893	rs385893	chr9:4763176	chr9:4763176	T	C	Yes	Strong association with blood cell traits and ambiguous whether variant is attributable to AK3 (mitochondrial gene)	AK3;RCL1	intergenic	Platelet counts	-	Kamatani Y	20139978	East Asian	2010	0.099	0.01357	3e-13	+	-	-	-	-	unit decrease	NHGRI-EBI_GWAS_Catalog
215	rs385893	rs385893	chr9:4763176	chr9:4763176	T	C	Yes	Strong association with blood cell traits and ambiguous whether variant is attributable to AK3 (mitochondrial gene)	AK3;RCL1	intergenic	Sum basophil neutrophil counts	EFO_0004833;EFO_0005090	Astle W	27863252	European	2016	-0.02662	0.003578	1e-13	-	-	-	-	-	unit increase	NHGRI-EBI_GWAS_Catalog
216	rs385893	rs385893	chr9:4763176	chr9:4763176	T	C	Yes	Strong association with blood cell traits and ambiguous whether variant is attributable to AK3 (mitochondrial gene)	AK3;RCL1	intergenic	Sum neutrophil eosinophil counts	EFO_0004833;EFO_0004842	Astle W	27863252	European	2016	-0.0271	0.003584	4e-14	-	-	-	-	-	unit increase	NHGRI-EBI_GWAS_Catalog
217	rs385893	rs385893	chr9:4763176	chr9:4763176	T	C	Yes	Strong association with blood cell traits and ambiguous whether variant is attributable to AK3 (mitochondrial gene)	AK3;RCL1	intergenic	Platelet count	EFO_0004309	Soranzo N	19820697	European	2009	NA	NA	9e-17	NA	-	-	-	-	-	dbGaP
218	rs1613662	rs1613662	chr19:55536595	chr19:55025227	A	G	Yes	Strong associations with blood cell traits (GP6 is not a mitochondrial gene)	GP6	exonic	Mean platelet volume	EFO_0004586	Astle W	27863252	European	2016	0.05274	0.004829	9.16e-28	+	173480	0	173480	2	IVNT	Astle-W_Blood-Cell-Traits_EUR_2016
219	rs1613662	rs1613662	chr19:55536595	chr19:55025227	A	G	Yes	Strong associations with blood cell traits (GP6 is not a mitochondrial gene)	GP6	exonic	Platelet distribution width	EFO_0004586	Astle W	27863252	European	2016	0.06739	0.004798	8.496e-45	+	173480	0	173480	2	IVNT	Astle-W_Blood-Cell-Traits_EUR_2016
220	rs1613662	rs1613662	chr19:55536595	chr19:55025227	A	G	Yes	Strong associations with blood cell traits (GP6 is not a mitochondrial gene)	GP6	exonic	Reticulocyte count	EFO_0004586	Astle W	27863252	European	2016	0.03021	0.004799	3.063e-10	+	173480	0	173480	2	IVNT	Astle-W_Blood-Cell-Traits_EUR_2016
221	rs1613662	rs1613662	chr19:55536595	chr19:55025227	A	G	Yes	Strong associations with blood cell traits (GP6 is not a mitochondrial gene)	GP6	exonic	Reticulocyte fraction of red cells	EFO_0004586	Astle W	27863252	European	2016	0.02852	0.004796	2.741e-09	+	173480	0	173480	2	IVNT	Astle-W_Blood-Cell-Traits_EUR_2016
222	rs1613662	rs1613662	chr19:55536595	chr19:55025227	A	G	Yes	Strong associations with blood cell traits (GP6 is not a mitochondrial gene)	GP6	exonic	Mean platelet volume	EFO_0004584	Astle W	27863252	European	2016	0.05274	0.004828	9e-28	+	-	-	-	-	unit increase	NHGRI-EBI_GWAS_Catalog
223	rs1613662	rs1613662	chr19:55536595	chr19:55025227	A	G	Yes	Strong associations with blood cell traits (GP6 is not a mitochondrial gene)	GP6	exonic	Platelet distribution width	EFO_0007984	Astle W	27863252	European	2016	0.06739	0.004797	8e-45	+	-	-	-	-	unit increase	NHGRI-EBI_GWAS_Catalog
